# Supplementary material for: A Novel Approach to Obtain Vaccine Effectiveness Continuous Profiles. Example Case: COVID-19 in Elderly Mexicans
Source: Vaccines (Basel). 2023 Mar 23;11(4):719. doi: 10.3390/vaccines11040719 (PMC10142991; doi:10.3390/vaccines11040719)
Supplement: Supplementary file 1 [file vaccines-11-00719-s001.zip]

Archive with 11 entries (10 files):
- Supplementary Material 1/
- Supplementary Material 1/211225COVID19MEXICO.pdf
- Supplementary Material 1/Code.py
- Supplementary Material 1/README.txt
- Supplementary Material 1/Results.xlsx
- Supplementary Material 2.xlsx
- Supplementary Material 3.pdf
- Supplementary Material 4.pdf
- Supplementary Material 5.xlsx
- Supplementary Material 6.pdf
- Supplementary Material 7.xlsx
