# Supplementary material for: A Novel Approach to Obtain Vaccine Effectiveness Continuous Profiles. Example Case: COVID-19 in Elderly Mexicans
Source: Vaccines (Basel). 2023 Mar 23;11(4):719. doi: 10.3390/vaccines11040719 (PMC10142991; doi:10.3390/vaccines11040719)
Supplement: Supplementary file 1 [file vaccines-11-00719-s001.zip › Supplementary Material 1/Code.py]

import pandas as pd
from datetime import datetime
from datetime import timedelta

fecha='211225'
resultados1=pd.DataFrame()
fi=datetime.strptime("2020-01-01","%Y-%m-%d")
ff=datetime.strptime(f"20{fecha[:2]}-{fecha[2:4]}-{fecha[4:]}","%Y-%m-%d")

edad_min=[0,10,20,30,40,50,60]
edad_max=[10,20,30,40,50,60,300]
print(fecha+'COVID19MEXICO.csv')
datos=pd.read_csv(fecha+'COVID19MEXICO.csv')
df=pd.DataFrame(datos)
df=df[df.RESULTADO_LAB.isin(["1"])|df.CLASIFICACION_FINAL.isin(["1","2","3"])]
df.FECHA_SINTOMAS=pd.to_datetime(df.FECHA_SINTOMAS,format='%Y-%m-%d')

for i in range(len(edad_min)):
    fa=fi
    dia=0
    df2=df[df['EDAD']>=edad_min[i]]
    df2=df2[df2['EDAD']<edad_max[i]]
    while fa<=ff:
        print('Enfermos:',i,fa)
        if i==0:
            resultados1.loc[dia,'Fecha']=fa    
        
        resultados1.loc[dia,f'ENFERMOS DIARIOS POR SINTOMAS {edad_min[i]} a {edad_max[i]-1}']=len(df2[df2['FECHA_SINTOMAS']==fa])
    
        fa=fa+timedelta(days=1)
        dia+=1

for i in range(len(edad_min)):
    fa=fi
    dia=0
    df2=df[df['EDAD']>=edad_min[i]]
    df2=df2[df2['EDAD']<edad_max[i]]
    df3=df2[df2['TIPO_PACIENTE']==2]
    while fa<=ff:
        print('Hospitalizados:',i,fa)
            
        resultados1.loc[dia,f'HOSPITALIZADOS DIARIOS POR SINTOMAS {edad_min[i]} a {edad_max[i]-1}']=len(df3[df3['FECHA_SINTOMAS']==fa])
        
        fa=fa+timedelta(days=1)
        dia+=1


for i in range(len(edad_min)):
    fa=fi
    dia=0
    df2=df[df['EDAD']>=edad_min[i]]
    df2=df2[df2['EDAD']<edad_max[i]]
    df4=df2[df2['FECHA_DEF']!="9999-99-99"]
    while fa<=ff:
        print('Muertos:',i,fa)
        
        resultados1.loc[dia,f'MUERTES DIARIAS POR SINTOMAS {edad_min[i]} a {edad_max[i]-1}']=len(df4[df4['FECHA_SINTOMAS']==fa])
    
        fa=fa+timedelta(days=1)
        dia+=1

resultados1.to_excel('Results.xlsx')
