# Supplementary material for: A Novel Approach to Obtain Vaccine Effectiveness Continuous Profiles. Example Case: COVID-19 in Elderly Mexicans
Source: Vaccines (Basel). 2023 Mar 23;11(4):719. doi: 10.3390/vaccines11040719 (PMC10142991; doi:10.3390/vaccines11040719)
Supplement: Supplementary file 1 [file vaccines-11-00719-s001.zip › Supplementary Material 1/README.txt]

It is essential to note that inconsistent results have been observed while executing 
the python code script in low-end or even in mid-end computers due to the amount of 
memory required to handle the mDB. 

Therefore, the use of computers with high-end capabilities or servers is recommended.
