# Supplementary material for: A Novel Approach to Obtain Vaccine Effectiveness Continuous Profiles. Example Case: COVID-19 in Elderly Mexicans
Source: Vaccines (Basel). 2023 Mar 23;11(4):719. doi: 10.3390/vaccines11040719 (PMC10142991; doi:10.3390/vaccines11040719)
Supplement: Supplementary file 1 [file vaccines-11-00719-s001.zip › Supplementary Material 1/Results.xlsx]

## Sheet: Sheet1
	Date	CONFIRMED CASES 0 a 9 y	CC 10 a 19 y	CC 20 a 29 y	CC 30 a 39 y	CC 40 a 49 y	CC 50 a 59 y	CC 60+ y
0	2020-01-01	0	0	0	0	0	0	0
1	2020-01-02	0	0	0	0	0	0	0
2	2020-01-03	0	0	0	0	0	0	0
3	2020-01-04	0	0	0	0	0	0	0
4	2020-01-05	0	0	0	0	0	0	0
5	2020-01-06	0	0	0	0	0	0	0
6	2020-01-07	0	0	0	0	0	0	0
7	2020-01-08	0	0	0	0	0	0	0
8	2020-01-09	0	0	0	0	0	0	0
9	2020-01-10	0	0	0	0	0	0	0
10	2020-01-11	0	0	0	0	0	0	0
11	2020-01-12	0	0	0	0	0	0	0
12	2020-01-13	0	0	0	0	0	0	0
13	2020-01-14	0	0	0	0	0	0	0
14	2020-01-15	0	0	0	0	0	0	0
15	2020-01-16	0	0	0	0	0	0	0
16	2020-01-17	0	0	0	0	0	0	0
17	2020-01-18	0	0	0	0	0	0	0
18	2020-01-19	0	0	0	0	0	0	0
19	2020-01-20	0	0	0	0	0	0	0
20	2020-01-21	0	0	0	0	0	0	0
21	2020-01-22	0	0	0	0	0	0	0
22	2020-01-23	0	0	0	0	0	0	0
23	2020-01-24	0	0	0	0	0	0	0
24	2020-01-25	0	0	0	0	0	0	0
25	2020-01-26	0	0	0	0	0	0	0
26	2020-01-27	0	0	0	0	0	0	0
27	2020-01-28	0	0	0	0	0	0	0
28	2020-01-29	0	0	0	0	0	0	0
29	2020-01-30	0	0	0	0	0	0	0
30	2020-01-31	0	0	0	0	0	0	0
31	2020-02-01	0	0	0	0	0	0	0
32	2020-02-02	0	0	0	0	0	0	0
33	2020-02-03	0	0	0	0	0	0	0
34	2020-02-04	0	0	0	0	0	0	0
35	2020-02-05	0	0	0	0	0	0	0
36	2020-02-06	0	0	0	0	0	0	0
37	2020-02-07	0	0	0	0	0	0	0
38	2020-02-08	0	0	0	0	0	0	0
39	2020-02-09	0	0	0	0	0	0	0
40	2020-02-10	0	0	0	0	0	0	0
41	2020-02-11	0	0	0	0	0	0	0
42	2020-02-12	0	0	0	0	0	0	0
43	2020-02-13	0	0	0	0	0	0	0
44	2020-02-14	0	0	0	0	0	0	0
45	2020-02-15	0	0	0	0	0	0	0
46	2020-02-16	0	0	0	0	0	0	0
47	2020-02-17	0	0	0	0	0	0	0
48	2020-02-18	0	0	0	0	0	0	0
49	2020-02-19	0	0	0	0	1	0	0
50	2020-02-20	0	0	0	0	0	0	0
51	2020-02-21	0	0	0	0	0	0	0
52	2020-02-22	0	0	0	1	1	0	0
53	2020-02-23	0	0	0	0	0	1	0
54	2020-02-24	0	0	0	0	0	0	0
55	2020-02-25	0	1	0	0	0	0	0
56	2020-02-26	0	0	0	0	1	0	0
57	2020-02-27	0	0	2	0	0	0	0
58	2020-02-28	0	0	0	1	1	0	1
59	2020-02-29	0	0	1	3	1	0	0
60	2020-03-01	1	1	1	1	1	4	2
61	2020-03-02	2	2	5	2	2	4	2
62	2020-03-03	3	1	7	4	0	0	4
63	2020-03-04	0	3	1	3	0	4	4
64	2020-03-05	2	2	1	1	4	2	0
65	2020-03-06	2	0	0	1	6	5	2
66	2020-03-07	1	3	4	4	2	5	2
67	2020-03-08	4	1	3	7	4	3	7
68	2020-03-09	2	3	12	14	7	14	17
69	2020-03-10	2	4	9	17	10	10	8
70	2020-03-11	3	2	12	17	16	10	4
71	2020-03-12	3	2	12	20	28	16	13
72	2020-03-13	4	6	19	28	22	14	19
73	2020-03-14	3	1	23	19	24	22	14
74	2020-03-15	2	6	19	27	20	23	22
75	2020-03-16	4	2	31	38	32	18	22
76	2020-03-17	4	4	27	37	29	29	18
77	2020-03-18	0	4	21	39	37	26	27
78	2020-03-19	1	2	27	26	31	23	28
79	2020-03-20	3	4	42	43	47	36	52
80	2020-03-21	0	2	13	40	40	24	39
81	2020-03-22	4	4	32	37	38	28	37
82	2020-03-23	4	4	37	57	58	47	56
83	2020-03-24	2	6	25	38	57	51	30
84	2020-03-25	5	0	33	50	53	56	54
85	2020-03-26	2	9	41	59	74	57	56
86	2020-03-27	7	5	39	75	74	68	53
87	2020-03-28	5	6	42	67	69	52	70
88	2020-03-29	2	4	44	63	74	58	58
89	2020-03-30	0	8	53	90	111	79	86
90	2020-03-31	1	2	56	72	84	56	67
91	2020-04-01	4	5	44	143	113	110	124
92	2020-04-02	1	4	51	99	116	108	105
93	2020-04-03	2	6	51	90	123	116	111
94	2020-04-04	1	3	47	118	123	108	93
95	2020-04-05	4	6	52	112	114	96	105
96	2020-04-06	7	7	89	135	165	128	126
97	2020-04-07	1	3	45	109	162	125	122
98	2020-04-08	0	9	73	132	172	169	155
99	2020-04-09	5	5	67	166	166	142	154
100	2020-04-10	6	19	107	220	253	223	249
101	2020-04-11	9	16	84	169	199	179	152
102	2020-04-12	3	9	78	178	215	170	219
103	2020-04-13	7	11	89	254	267	214	230
104	2020-04-14	10	7	100	227	215	215	246
105	2020-04-15	10	12	111	228	296	249	285
106	2020-04-16	8	17	121	244	259	281	235
107	2020-04-17	5	7	144	281	329	284	292
108	2020-04-18	9	15	111	282	329	330	334
109	2020-04-19	6	10	124	267	283	264	305
110	2020-04-20	19	30	188	400	461	480	501
111	2020-04-21	9	19	126	308	298	329	283
112	2020-04-22	15	12	140	304	330	296	339
113	2020-04-23	12	26	144	298	323	317	353
114	2020-04-24	13	24	161	365	424	357	407
115	2020-04-25	13	28	156	348	432	402	438
116	2020-04-26	14	31	170	306	363	353	387
117	2020-04-27	29	30	184	392	470	404	476
118	2020-04-28	13	22	166	347	410	383	401
119	2020-04-29	10	18	143	329	367	316	387
120	2020-04-30	13	28	204	435	533	445	487
121	2020-05-01	18	46	283	594	663	643	750
122	2020-05-02	16	29	255	453	468	405	476
123	2020-05-03	12	25	214	410	458	395	478
124	2020-05-04	18	45	293	561	566	509	525
125	2020-05-05	22	35	258	468	561	561	653
126	2020-05-06	19	27	243	457	552	463	524
127	2020-05-07	16	33	273	524	583	494	584
128	2020-05-08	24	41	327	598	663	601	661
129	2020-05-09	18	37	308	552	586	523	574
130	2020-05-10	30	63	376	661	727	734	919
131	2020-05-11	32	47	379	706	688	659	707
132	2020-05-12	31	46	361	625	692	527	640
133	2020-05-13	22	68	366	567	599	555	663
134	2020-05-14	25	45	350	624	623	575	637
135	2020-05-15	47	74	569	888	973	763	916
136	2020-05-16	25	59	390	693	692	615	668
137	2020-05-17	22	62	383	648	694	585	666
138	2020-05-18	44	80	547	1026	992	829	894
139	2020-05-19	34	71	442	761	757	620	733
140	2020-05-20	39	81	573	982	1045	912	1066
141	2020-05-21	34	67	420	759	672	556	708
142	2020-05-22	39	89	528	904	855	773	839
143	2020-05-23	33	60	461	868	874	676	736
144	2020-05-24	35	63	462	783	766	634	740
145	2020-05-25	46	95	706	1169	1177	989	1063
146	2020-05-26	52	84	516	876	857	686	777
147	2020-05-27	48	97	498	776	870	614	779
148	2020-05-28	46	77	577	906	896	781	912
149	2020-05-29	42	83	567	941	935	838	810
150	2020-05-30	44	76	517	910	947	746	826
151	2020-05-31	38	73	471	788	881	707	820
152	2020-06-01	61	147	914	1447	1504	1290	1547
153	2020-06-02	64	98	612	949	933	793	889
154	2020-06-03	61	103	578	958	963	764	861
155	2020-06-04	50	80	581	987	1005	776	929
156	2020-06-05	55	138	757	1302	1201	1023	995
157	2020-06-06	52	134	728	1116	1130	885	1051
158	2020-06-07	55	100	627	950	912	780	891
159	2020-06-08	65	119	841	1320	1280	1056	1112
160	2020-06-09	51	117	737	1074	998	795	921
161	2020-06-10	48	162	869	1339	1416	1166	1332
162	2020-06-11	41	100	676	1042	1017	809	911
163	2020-06-12	39	133	761	1200	1215	980	1065
164	2020-06-13	53	128	672	1066	1076	879	890
165	2020-06-14	52	107	677	1019	1017	798	970
166	2020-06-15	81	188	1046	1593	1501	1337	1395
167	2020-06-16	55	124	755	1262	1131	950	1097
168	2020-06-17	53	103	716	1047	978	808	922
169	2020-06-18	60	139	829	1239	1228	995	1161
170	2020-06-19	59	143	823	1344	1280	981	1113
171	2020-06-20	76	188	1027	1677	1672	1342	1541
172	2020-06-21	54	106	762	1067	1006	868	905
173	2020-06-22	68	164	948	1399	1318	1054	1144
174	2020-06-23	67	127	780	1199	1186	910	997
175	2020-06-24	63	112	768	1152	1206	888	1035
176	2020-06-25	62	140	962	1381	1352	1145	1218
177	2020-06-26	64	155	1058	1536	1476	1229	1272
178	2020-06-27	51	127	844	1189	1192	926	970
179	2020-06-28	58	175	943	1429	1374	1066	1318
180	2020-06-29	72	151	1071	1473	1556	1138	1269
181	2020-06-30	74	191	1010	1495	1472	1154	1325
182	2020-07-01	80	253	1278	1861	1750	1612	1826
183	2020-07-02	73	150	921	1375	1345	1135	1343
184	2020-07-03	49	141	1064	1449	1481	1257	1332
185	2020-07-04	52	152	878	1356	1250	1058	1150
186	2020-07-05	67	150	1062	1421	1376	1097	1336
187	2020-07-06	90	173	1151	1607	1550	1215	1420
188	2020-07-07	64	161	1020	1446	1378	1191	1329
189	2020-07-08	73	160	941	1348	1280	1045	1171
190	2020-07-09	44	147	962	1399	1295	1094	1230
191	2020-07-10	108	262	1451	2122	2067	1625	1882
192	2020-07-11	61	163	966	1338	1279	1064	1203
193	2020-07-12	63	179	1004	1416	1336	1093	1267
194	2020-07-13	105	236	1259	1671	1597	1356	1480
195	2020-07-14	81	183	983	1447	1362	1140	1258
196	2020-07-15	92	234	1256	1752	1703	1416	1659
197	2020-07-16	82	186	963	1443	1365	1130	1320
198	2020-07-17	79	220	1098	1622	1538	1212	1462
199	2020-07-18	94	214	1170	1589	1461	1275	1418
200	2020-07-19	79	182	1059	1444	1322	1103	1285
201	2020-07-20	107	290	1596	2132	2069	1711	1982
202	2020-07-21	72	187	957	1349	1227	1063	1192
203	2020-07-22	61	201	901	1261	1239	1033	1249
204	2020-07-23	70	168	923	1287	1242	986	1215
205	2020-07-24	77	191	991	1420	1323	1119	1271
206	2020-07-25	79	229	1170	1620	1553	1308	1518
207	2020-07-26	51	158	941	1245	1175	1004	1123
208	2020-07-27	86	224	1160	1647	1483	1301	1448
209	2020-07-28	61	181	966	1334	1272	1022	1176
210	2020-07-29	64	160	842	1149	1083	898	987
211	2020-07-30	61	173	864	1148	1139	885	1048
212	2020-07-31	62	182	896	1207	1176	916	1158
213	2020-08-01	82	266	1269	1790	1692	1506	1689
214	2020-08-02	52	194	867	1164	1094	882	1023
215	2020-08-03	60	199	1049	1436	1321	1089	1189
216	2020-08-04	70	175	806	1076	1037	791	970
217	2020-08-05	72	182	965	1178	1133	1003	1137
218	2020-08-06	66	140	784	1053	990	859	1011
219	2020-08-07	53	193	861	1233	1074	940	1042
220	2020-08-08	62	174	921	1203	1176	968	1102
221	2020-08-09	58	135	767	1047	965	769	920
222	2020-08-10	100	301	1319	1701	1522	1394	1536
223	2020-08-11	62	166	820	1141	977	829	909
224	2020-08-12	77	195	834	1088	962	846	915
225	2020-08-13	64	160	838	1041	948	831	925
226	2020-08-14	56	188	973	1176	1114	917	1079
227	2020-08-15	67	199	949	1355	1252	975	1181
228	2020-08-16	52	146	825	1009	976	776	892
229	2020-08-17	60	220	998	1272	1176	987	1098
230	2020-08-18	59	216	951	1250	1218	1001	1105
231	2020-08-19	54	174	767	995	1001	823	965
232	2020-08-20	90	279	1214	1595	1437	1325	1589
233	2020-08-21	68	186	873	1154	1095	878	976
234	2020-08-22	58	179	814	1140	1075	812	846
235	2020-08-23	65	179	822	1040	945	755	784
236	2020-08-24	82	220	1070	1338	1246	985	1058
237	2020-08-25	79	244	1020	1210	1211	942	1166
238	2020-08-26	78	165	827	1083	1042	828	894
239	2020-08-27	59	204	824	1056	1042	886	905
240	2020-08-28	84	251	1078	1342	1245	1029	1232
241	2020-08-29	56	176	827	1001	951	704	750
242	2020-08-30	71	189	895	1098	958	812	905
243	2020-08-31	91	214	1042	1257	1141	933	1041
244	2020-09-01	113	302	1158	1525	1458	1235	1432
245	2020-09-02	77	210	871	1052	981	795	906
246	2020-09-03	64	177	848	987	954	772	902
247	2020-09-04	63	175	877	1019	1017	799	855
248	2020-09-05	66	194	893	1109	1061	860	1003
249	2020-09-06	59	139	783	936	856	674	740
250	2020-09-07	71	244	955	1133	997	855	932
251	2020-09-08	56	192	853	1020	926	748	832
252	2020-09-09	59	185	805	924	858	703	812
253	2020-09-10	68	235	913	1108	1112	945	1144
254	2020-09-11	43	163	735	930	901	714	788
255	2020-09-12	52	142	624	772	764	584	719
256	2020-09-13	48	154	591	725	725	555	661
257	2020-09-14	64	194	888	1075	944	812	817
258	2020-09-15	53	199	874	1097	1048	857	935
259	2020-09-16	42	139	622	768	769	612	706
260	2020-09-17	58	156	803	1003	948	729	765
261	2020-09-18	61	185	915	1142	1034	821	885
262	2020-09-19	49	198	886	1072	987	741	825
263	2020-09-20	94	224	1088	1316	1131	976	1054
264	2020-09-21	53	182	965	1130	1042	797	835
265	2020-09-22	55	164	855	919	839	652	711
266	2020-09-23	49	173	788	913	822	644	682
267	2020-09-24	50	166	798	892	813	689	635
268	2020-09-25	61	198	939	1223	1054	843	920
269	2020-09-26	48	172	769	951	830	674	625
270	2020-09-27	52	158	805	897	832	630	726
271	2020-09-28	71	234	959	1134	1057	848	895
272	2020-09-29	53	184	860	956	887	679	805
273	2020-09-30	60	205	817	865	909	745	789
274	2020-10-01	64	272	1007	1309	1244	1110	1237
275	2020-10-02	57	196	855	1046	987	778	854
276	2020-10-03	56	148	773	1006	915	686	695
277	2020-10-04	43	146	844	904	854	629	675
278	2020-10-05	58	239	1116	1344	1232	1018	1029
279	2020-10-06	70	217	920	1039	955	744	744
280	2020-10-07	58	183	930	1054	990	833	865
281	2020-10-08	64	182	879	1132	1008	801	888
282	2020-10-09	42	196	987	1179	1120	898	853
283	2020-10-10	73	283	1295	1634	1493	1282	1365
284	2020-10-11	42	173	919	1118	960	743	812
285	2020-10-12	73	254	1301	1422	1346	1102	1158
286	2020-10-13	72	214	1032	1217	1063	894	980
287	2020-10-14	55	197	972	1127	1035	870	903
288	2020-10-15	71	236	1166	1393	1353	1109	1246
289	2020-10-16	56	233	1118	1322	1241	944	1072
290	2020-10-17	54	174	1039	1241	1122	912	939
291	2020-10-18	69	259	1106	1300	1207	973	1053
292	2020-10-19	92	295	1392	1728	1535	1215	1213
293	2020-10-20	90	365	1547	1716	1627	1339	1539
294	2020-10-21	78	225	1027	1217	1040	906	969
295	2020-10-22	76	220	1060	1283	1186	958	1010
296	2020-10-23	66	234	1041	1309	1239	998	1025
297	2020-10-24	45	195	994	1211	1042	825	873
298	2020-10-25	83	238	1121	1299	1239	1016	1116
299	2020-10-26	75	231	1336	1492	1381	1204	1187
300	2020-10-27	66	239	1112	1221	1127	896	998
301	2020-10-28	60	211	1043	1248	1201	963	1087
302	2020-10-29	44	182	958	1061	1041	866	868
303	2020-10-30	34	241	1104	1337	1248	1016	1096
304	2020-10-31	43	181	912	1079	965	789	921
305	2020-11-01	72	277	1410	1722	1549	1321	1504
306	2020-11-02	33	264	1259	1457	1328	1128	1218
307	2020-11-03	71	269	1232	1391	1277	1093	1097
308	2020-11-04	54	223	1166	1321	1215	988	1047
309	2020-11-05	60	242	1226	1372	1317	1126	1183
310	2020-11-06	73	251	1240	1448	1333	1091	1156
311	2020-11-07	52	230	1144	1307	1252	1025	1119
312	2020-11-08	57	232	1085	1289	1163	972	1071
313	2020-11-09	76	334	1472	1695	1594	1305	1336
314	2020-11-10	71	344	1517	1780	1596	1411	1564
315	2020-11-11	64	264	1181	1334	1249	1060	1151
316	2020-11-12	73	237	1089	1241	1205	998	1104
317	2020-11-13	54	197	1094	1251	1200	994	1138
318	2020-11-14	41	230	1041	1219	1164	956	1061
319	2020-11-15	52	303	1387	1509	1405	1187	1414
320	2020-11-16	41	286	1353	1512	1353	1214	1290
321	2020-11-17	57	312	1427	1569	1487	1195	1259
322	2020-11-18	82	290	1399	1565	1443	1228	1356
323	2020-11-19	72	263	1330	1520	1428	1138	1195
324	2020-11-20	99	458	2070	2218	2199	1935	2028
325	2020-11-21	69	279	1301	1546	1433	1071	1125
326	2020-11-22	71	291	1387	1539	1403	1149	1212
327	2020-11-23	90	436	1801	1927	1783	1467	1524
328	2020-11-24	105	367	1564	1678	1554	1222	1267
329	2020-11-25	98	425	1547	1818	1723	1401	1650
330	2020-11-26	90	329	1428	1570	1515	1313	1271
331	2020-11-27	81	384	1512	1832	1667	1320	1444
332	2020-11-28	78	413	1593	1820	1693	1438	1433
333	2020-11-29	71	314	1482	1749	1502	1271	1226
334	2020-11-30	145	601	2220	2449	2207	1906	1985
335	2020-12-01	159	680	2438	2670	2448	2099	2457
336	2020-12-02	112	493	1757	1984	1855	1550	1601
337	2020-12-03	112	476	1750	1929	1845	1550	1586
338	2020-12-04	127	495	1817	2027	1931	1613	1612
339	2020-12-05	121	538	1969	2209	2122	1758	1785
340	2020-12-06	90	392	1733	1858	1727	1303	1413
341	2020-12-07	158	665	2405	2596	2460	1981	1938
342	2020-12-08	141	568	1968	2322	2066	1721	1729
343	2020-12-09	154	518	2085	2323	2159	1587	1825
344	2020-12-10	178	639	2329	2554	2483	2222	2280
345	2020-12-11	132	538	2089	2328	2266	1757	1780
346	2020-12-12	112	498	2106	2385	2185	1742	1853
347	2020-12-13	101	427	1900	2076	1873	1470	1488
348	2020-12-14	133	677	2522	2765	2496	1988	2095
349	2020-12-15	121	585	2310	2516	2329	1989	2257
350	2020-12-16	111	510	1938	2074	1997	1609	1761
351	2020-12-17	110	517	1795	2085	1883	1563	1734
352	2020-12-18	123	557	2075	2401	2230	1975	2048
353	2020-12-19	96	524	1828	2064	1888	1547	1618
354	2020-12-20	114	526	2044	2252	2145	1826	2267
355	2020-12-21	102	551	1972	2224	2026	1677	1834
356	2020-12-22	125	538	1732	1897	1904	1576	1675
357	2020-12-23	117	481	1655	1885	1791	1502	1764
358	2020-12-24	116	506	1807	2199	2113	1804	2045
359	2020-12-25	102	549	1836	2051	2123	1752	2059
360	2020-12-26	109	551	2029	2291	2095	1704	1825
361	2020-12-27	96	546	2057	2275	2093	1684	1954
362	2020-12-28	125	772	2585	2940	2821	2261	2487
363	2020-12-29	137	576	1833	2055	1931	1632	1864
364	2020-12-30	124	558	1954	2127	2088	1776	2047
365	2020-12-31	114	614	2197	2577	2516	2173	2450
366	2021-01-01	122	679	2941	3417	3332	3019	3814
367	2021-01-02	105	539	2478	3017	2822	2268	2508
368	2021-01-03	88	583	2613	3045	2821	2402	2596
369	2021-01-04	154	834	3542	4143	3775	3011	3174
370	2021-01-05	175	719	2941	3660	3235	2777	3171
371	2021-01-06	121	661	2631	3090	2862	2443	2794
372	2021-01-07	112	639	2662	3062	2920	2436	2753
373	2021-01-08	119	698	2788	3359	3175	2696	2967
374	2021-01-09	126	700	2635	3172	2922	2458	2552
375	2021-01-10	109	708	2867	3575	3411	2921	3568
376	2021-01-11	155	816	3128	3604	3504	2926	3232
377	2021-01-12	125	671	2636	2982	2981	2490	2845
378	2021-01-13	170	621	2564	2998	2807	2386	2515
379	2021-01-14	129	640	2417	2886	2831	2439	2740
380	2021-01-15	133	680	2802	3241	3372	2934	3389
381	2021-01-16	105	547	2336	2901	2579	2273	2512
382	2021-01-17	84	465	2102	2487	2286	1933	2211
383	2021-01-18	138	770	3108	3526	3395	2795	3139
384	2021-01-19	138	626	2564	2743	2624	2254	2482
385	2021-01-20	175	720	2777	3223	3320	2829	3349
386	2021-01-21	125	556	2123	2462	2277	1931	2308
387	2021-01-22	113	532	2161	2575	2510	2063	2334
388	2021-01-23	115	468	2033	2339	2278	1938	2038
389	2021-01-24	88	406	1672	2163	2013	1679	1830
390	2021-01-25	151	689	2513	3012	2827	2439	2703
391	2021-01-26	124	583	1932	2143	2097	1758	1930
392	2021-01-27	112	447	1668	1904	1831	1575	1797
393	2021-01-28	97	463	1607	1991	1919	1732	1994
394	2021-01-29	83	363	1359	1644	1587	1411	1634
395	2021-01-30	81	359	1322	1652	1495	1332	1541
396	2021-01-31	44	254	1174	1326	1309	1154	1488
397	2021-02-01	82	486	1749	1992	2024	1910	2439
398	2021-02-02	76	494	1694	1825	1848	1492	1785
399	2021-02-03	82	403	1445	1625	1495	1292	1405
400	2021-02-04	89	427	1378	1460	1442	1183	1366
401	2021-02-05	94	423	1502	1663	1666	1481	1599
402	2021-02-06	62	360	1135	1340	1294	1078	1223
403	2021-02-07	51	282	1016	1184	1093	925	1119
404	2021-02-08	94	456	1564	1756	1644	1359	1563
405	2021-02-09	96	375	1137	1244	1259	1086	1225
406	2021-02-10	96	425	1305	1440	1500	1321	1596
407	2021-02-11	86	316	1008	1097	1075	890	1073
408	2021-02-12	68	338	1113	1159	1215	989	1127
409	2021-02-13	58	305	911	1036	1062	858	1006
410	2021-02-14	45	246	923	1014	918	770	1024
411	2021-02-15	92	455	1380	1557	1438	1324	1447
412	2021-02-16	71	350	1120	1116	1122	988	1102
413	2021-02-17	66	283	1006	1072	1089	912	1085
414	2021-02-18	80	288	1057	1194	1135	979	1168
415	2021-02-19	63	298	1060	1122	1154	995	1158
416	2021-02-20	72	352	1132	1278	1290	1171	1396
417	2021-02-21	56	197	836	938	904	741	890
418	2021-02-22	62	408	1276	1330	1331	1064	1253
419	2021-02-23	82	353	1077	1139	1026	882	960
420	2021-02-24	63	289	925	1010	969	839	921
421	2021-02-25	90	287	1022	1086	1090	910	1146
422	2021-02-26	81	305	1074	1124	1135	999	1069
423	2021-02-27	65	264	891	1053	934	774	927
424	2021-02-28	60	286	1037	1207	1149	931	1146
425	2021-03-01	118	477	1433	1605	1443	1331	1656
426	2021-03-02	72	307	1018	1070	977	910	1026
427	2021-03-03	78	331	918	1062	959	836	972
428	2021-03-04	68	282	821	905	908	766	906
429	2021-03-05	70	284	941	1051	983	859	1021
430	2021-03-06	47	226	775	880	862	720	755
431	2021-03-07	38	198	730	760	751	643	735
432	2021-03-08	89	304	991	1086	997	836	992
433	2021-03-09	69	289	842	906	814	740	809
434	2021-03-10	68	321	860	1038	946	832	1075
435	2021-03-11	60	203	701	723	732	609	695
436	2021-03-12	58	221	720	758	765	651	769
437	2021-03-13	61	186	650	700	707	562	655
438	2021-03-14	41	188	619	708	597	550	631
439	2021-03-15	78	262	841	936	805	755	917
440	2021-03-16	76	281	864	941	863	732	695
441	2021-03-17	78	201	764	819	762	665	727
442	2021-03-18	64	239	762	813	788	666	812
443	2021-03-19	53	248	744	852	765	677	683
444	2021-03-20	71	294	868	951	892	802	907
445	2021-03-21	59	175	573	666	598	482	562
446	2021-03-22	70	267	900	908	827	696	760
447	2021-03-23	83	225	744	772	713	616	679
448	2021-03-24	60	211	666	709	647	560	621
449	2021-03-25	57	220	655	707	641	598	683
450	2021-03-26	49	191	593	645	590	521	561
451	2021-03-27	51	187	569	609	578	497	521
452	2021-03-28	61	137	561	562	580	472	613
453	2021-03-29	62	213	657	672	675	592	590
454	2021-03-30	47	180	584	602	587	570	585
455	2021-03-31	47	147	541	553	556	470	531
456	2021-04-01	36	187	674	764	722	633	713
457	2021-04-02	45	149	520	604	582	483	488
458	2021-04-03	40	161	596	694	627	524	471
459	2021-04-04	44	200	671	693	649	583	501
460	2021-04-05	67	272	907	952	906	715	678
461	2021-04-06	53	222	702	723	667	557	479
462	2021-04-07	50	219	668	668	593	569	518
463	2021-04-08	43	183	669	657	615	547	429
464	2021-04-09	53	194	649	690	610	571	508
465	2021-04-10	56	233	745	778	737	700	642
466	2021-04-11	38	172	550	594	527	439	392
467	2021-04-12	55	215	721	793	728	592	527
468	2021-04-13	43	182	593	616	550	506	441
469	2021-04-14	41	163	551	628	578	486	400
470	2021-04-15	49	185	622	636	597	541	492
471	2021-04-16	42	145	597	664	587	461	369
472	2021-04-17	36	149	481	568	523	428	321
473	2021-04-18	37	158	528	557	468	418	322
474	2021-04-19	56	216	669	779	650	573	419
475	2021-04-20	64	219	714	717	687	593	460
476	2021-04-21	42	163	534	559	463	455	319
477	2021-04-22	38	141	515	532	518	407	316
478	2021-04-23	46	173	520	552	492	438	285
479	2021-04-24	42	146	484	573	520	422	326
480	2021-04-25	39	146	511	619	593	459	342
481	2021-04-26	46	153	634	658	562	449	322
482	2021-04-27	34	175	566	557	467	431	254
483	2021-04-28	35	166	552	478	505	409	251
484	2021-04-29	28	113	455	454	445	358	215
485	2021-04-30	25	154	458	526	444	409	251
486	2021-05-01	37	143	509	579	562	434	282
487	2021-05-02	30	114	405	472	364	314	197
488	2021-05-03	53	157	557	579	538	469	236
489	2021-05-04	25	122	466	483	447	334	205
490	2021-05-05	43	136	541	531	468	421	262
491	2021-05-06	27	131	439	431	389	335	193
492	2021-05-07	32	114	395	471	388	374	209
493	2021-05-08	26	118	407	407	393	313	186
494	2021-05-09	21	79	371	393	336	295	155
495	2021-05-10	39	166	543	601	526	469	262
496	2021-05-11	32	131	483	472	443	343	185
497	2021-05-12	29	122	445	435	411	374	164
498	2021-05-13	29	99	387	438	369	367	177
499	2021-05-14	34	121	439	435	454	369	189
500	2021-05-15	32	145	440	554	458	416	197
501	2021-05-16	30	94	355	403	352	261	148
502	2021-05-17	39	161	547	597	516	409	190
503	2021-05-18	34	137	536	510	454	367	188
504	2021-05-19	37	121	416	464	372	314	155
505	2021-05-20	31	160	495	565	511	402	218
506	2021-05-21	23	100	433	480	403	313	167
507	2021-05-22	29	105	456	479	428	261	147
508	2021-05-23	43	159	445	438	365	257	143
509	2021-05-24	41	160	622	627	559	382	204
510	2021-05-25	39	169	552	538	498	375	198
511	2021-05-26	36	137	526	498	445	338	190
512	2021-05-27	24	130	475	444	396	297	155
513	2021-05-28	47	183	538	532	506	346	213
514	2021-05-29	32	143	479	444	411	278	139
515	2021-05-30	28	113	542	534	436	310	164
516	2021-05-31	42	165	670	663	598	319	178
517	2021-06-01	51	202	752	809	709	471	289
518	2021-06-02	47	154	595	570	532	307	187
519	2021-06-03	26	155	582	554	467	307	165
520	2021-06-04	51	189	587	622	528	342	199
521	2021-06-05	42	183	690	657	528	376	202
522	2021-06-06	44	178	719	683	552	343	190
523	2021-06-07	65	233	873	807	672	380	200
524	2021-06-08	62	244	774	775	657	385	207
525	2021-06-09	49	233	732	725	623	337	204
526	2021-06-10	66	216	701	784	734	392	256
527	2021-06-11	42	208	763	725	634	342	227
528	2021-06-12	50	200	706	705	661	363	181
529	2021-06-13	45	205	741	765	566	311	192
530	2021-06-14	72	294	1033	987	833	441	255
531	2021-06-15	92	314	1033	920	774	415	284
532	2021-06-16	78	283	897	931	685	404	227
533	2021-06-17	77	249	857	826	717	378	201
534	2021-06-18	83	315	1033	1119	918	446	297
535	2021-06-19	68	276	1004	995	863	389	285
536	2021-06-20	105	393	1233	1223	1041	541	366
537	2021-06-21	102	388	1307	1284	975	515	301
538	2021-06-22	120	386	1230	1182	888	499	309
539	2021-06-23	92	373	1188	1156	887	449	317
540	2021-06-24	97	364	1151	1137	852	471	332
541	2021-06-25	101	416	1291	1303	1035	566	418
542	2021-06-26	108	436	1316	1336	914	530	357
543	2021-06-27	89	373	1398	1355	953	471	372
544	2021-06-28	131	509	1730	1682	1240	653	447
545	2021-06-29	116	472	1513	1392	1006	545	413
546	2021-06-30	135	485	1637	1517	1153	605	474
547	2021-07-01	178	582	1997	1968	1419	782	600
548	2021-07-02	139	583	1892	1788	1242	666	553
549	2021-07-03	138	553	1890	1865	1331	717	523
550	2021-07-04	136	617	2014	1852	1281	719	530
551	2021-07-05	254	898	2953	2652	1898	1019	786
552	2021-07-06	193	824	2668	2292	1652	863	706
553	2021-07-07	243	862	2696	2449	1678	910	717
554	2021-07-08	226	852	2466	2282	1688	887	712
555	2021-07-09	223	872	2779	2623	1837	961	807
556	2021-07-10	276	1107	3412	3215	2290	1175	1021
557	2021-07-11	230	936	2783	2517	1647	894	745
558	2021-07-12	309	1240	3952	3444	2413	1269	1106
559	2021-07-13	348	1167	3662	3109	2129	1196	1001
560	2021-07-14	307	1063	3355	2847	2025	1183	1010
561	2021-07-15	310	1195	3594	3289	2391	1237	1136
562	2021-07-16	312	1167	3639	3231	2347	1272	1108
563	2021-07-17	301	1172	3828	3424	2482	1296	1127
564	2021-07-18	334	1217	3747	3267	2326	1310	1079
565	2021-07-19	443	1773	5369	4753	3325	1733	1564
566	2021-07-20	462	1737	5262	4630	3100	1795	1721
567	2021-07-21	385	1332	4344	3606	2555	1393	1274
568	2021-07-22	355	1402	4181	3721	2684	1480	1334
569	2021-07-23	402	1415	4699	4075	2831	1513	1430
570	2021-07-24	393	1523	4626	3902	2878	1557	1383
571	2021-07-25	427	1569	4887	4357	3019	1703	1630
572	2021-07-26	541	1932	6133	5092	3603	2057	1869
573	2021-07-27	515	1859	5367	4771	3220	1906	1650
574	2021-07-28	479	1618	5131	4261	2953	1651	1608
575	2021-07-29	411	1487	4528	4013	2823	1587	1504
576	2021-07-30	402	1537	4761	4329	3060	1727	1701
577	2021-07-31	375	1299	4352	4154	2768	1567	1563
578	2021-08-01	534	1863	5876	5147	3553	2167	2343
579	2021-08-02	516	1852	5934	5328	3519	1989	2050
580	2021-08-03	480	1686	5081	4419	3048	1766	1776
581	2021-08-04	474	1571	4726	4150	2775	1638	1655
582	2021-08-05	543	1648	5094	4414	3066	1849	1981
583	2021-08-06	442	1488	5112	4358	3274	1804	1991
584	2021-08-07	408	1508	4945	4156	3076	1805	1727
585	2021-08-08	471	1596	5109	4275	3127	1867	1917
586	2021-08-09	548	1917	6088	5184	3609	2128	2084
587	2021-08-10	635	1998	5822	4882	3559	2281	2483
588	2021-08-11	562	1584	4587	3814	2807	1637	1733
589	2021-08-12	433	1436	4313	3728	2729	1677	1858
590	2021-08-13	458	1443	4517	3873	2915	1796	1818
591	2021-08-14	451	1356	4512	3836	2774	1702	1819
592	2021-08-15	514	1616	4504	3799	2989	1824	2023
593	2021-08-16	596	1729	5388	4535	3307	1861	2056
594	2021-08-17	520	1492	4132	3584	2681	1630	1751
595	2021-08-18	501	1395	4030	3390	2635	1588	1790
596	2021-08-19	426	1241	3527	3018	2411	1467	1667
597	2021-08-20	552	1632	4430	3873	3093	2031	2328
598	2021-08-21	362	1090	3439	2931	2236	1364	1511
599	2021-08-22	380	1085	3256	2867	2106	1300	1463
600	2021-08-23	491	1468	4132	3540	2640	1618	1835
601	2021-08-24	408	1146	3343	2843	2221	1381	1542
602	2021-08-25	469	1276	3345	2788	2203	1481	1786
603	2021-08-26	371	1067	2816	2457	2002	1248	1454
604	2021-08-27	359	1203	3083	2688	2171	1347	1519
605	2021-08-28	381	1131	3064	2748	2270	1409	1608
606	2021-08-29	381	979	2837	2462	1853	1130	1361
607	2021-08-30	444	1362	3462	3015	2272	1495	1636
608	2021-08-31	346	1136	2759	2469	1883	1114	1251
609	2021-09-01	465	1278	3262	2833	2339	1480	1975
610	2021-09-02	376	967	2560	2173	1792	1204	1374
611	2021-09-03	368	1007	2569	2397	1883	1210	1381
612	2021-09-04	347	918	2471	2237	1746	1128	1255
613	2021-09-05	350	925	2475	2133	1729	1075	1295
614	2021-09-06	403	1215	2771	2461	1964	1213	1424
615	2021-09-07	376	1019	2328	2031	1669	1013	1229
616	2021-09-08	335	941	2095	1861	1581	1019	1209
617	2021-09-09	329	890	2034	1883	1531	968	1222
618	2021-09-10	330	967	2350	2178	1835	1164	1605
619	2021-09-11	248	725	1810	1608	1290	876	1055
620	2021-09-12	256	712	1714	1555	1270	848	923
621	2021-09-13	286	862	1967	1788	1465	953	1193
622	2021-09-14	280	740	1636	1541	1268	796	1044
623	2021-09-15	277	843	1759	1610	1386	961	1205
624	2021-09-16	224	617	1423	1322	1073	688	874
625	2021-09-17	302	807	1917	1752	1462	983	1171
626	2021-09-18	269	800	1843	1765	1404	861	1060
627	2021-09-19	272	790	1783	1662	1286	785	1041
628	2021-09-20	396	1108	2334	2039	1667	1135	1383
629	2021-09-21	281	798	1543	1440	1128	716	880
630	2021-09-22	295	733	1505	1405	1134	767	842
631	2021-09-23	207	602	1349	1273	983	660	824
632	2021-09-24	224	683	1504	1390	1069	814	965
633	2021-09-25	217	664	1384	1334	1156	810	995
634	2021-09-26	206	505	1247	1198	854	653	805
635	2021-09-27	268	738	1529	1397	1168	711	938
636	2021-09-28	207	599	1146	1093	912	601	752
637	2021-09-29	192	531	1098	1022	783	540	731
638	2021-09-30	162	427	1022	961	809	605	767
639	2021-10-01	209	643	1322	1300	1051	755	1051
640	2021-10-02	175	441	984	998	809	556	680
641	2021-10-03	163	443	954	941	731	505	595
642	2021-10-04	175	567	1156	1158	933	654	802
643	2021-10-05	223	521	936	952	751	552	693
644	2021-10-06	182	424	869	915	693	501	609
645	2021-10-07	181	396	782	782	629	478	601
646	2021-10-08	143	402	835	935	729	555	653
647	2021-10-09	158	411	855	882	665	486	634
648	2021-10-10	175	486	977	946	765	578	785
649	2021-10-11	203	484	946	963	736	526	626
650	2021-10-12	185	438	759	794	584	406	550
651	2021-10-13	132	326	676	708	534	373	535
652	2021-10-14	133	318	612	714	521	344	483
653	2021-10-15	162	379	770	822	646	484	614
654	2021-10-16	113	325	620	681	553	376	513
655	2021-10-17	132	313	651	658	529	419	440
656	2021-10-18	146	395	845	895	643	462	586
657	2021-10-19	138	376	707	706	534	363	488
658	2021-10-20	169	377	731	706	586	481	577
659	2021-10-21	107	286	568	568	486	358	425
660	2021-10-22	136	316	620	676	568	385	440
661	2021-10-23	115	294	562	602	514	358	393
662	2021-10-24	113	252	574	580	440	292	375
663	2021-10-25	156	366	730	789	612	394	569
664	2021-10-26	137	266	579	590	443	331	424
665	2021-10-27	111	245	469	488	406	305	378
666	2021-10-28	98	214	424	480	429	267	368
667	2021-10-29	103	267	472	546	464	300	381
668	2021-10-30	104	188	456	457	422	263	356
669	2021-10-31	91	214	492	469	399	275	338
670	2021-11-01	133	348	680	770	620	395	509
671	2021-11-02	104	264	511	503	411	297	387
672	2021-11-03	107	306	499	527	458	314	376
673	2021-11-04	109	235	417	499	410	293	339
674	2021-11-05	101	259	492	505	442	346	411
675	2021-11-06	103	248	489	497	468	298	407
676	2021-11-07	105	274	486	482	392	312	343
677	2021-11-08	116	312	573	580	460	375	418
678	2021-11-09	106	262	485	473	430	274	374
679	2021-11-10	104	240	453	519	456	311	470
680	2021-11-11	92	210	392	406	366	241	378
681	2021-11-12	85	194	383	450	340	301	359
682	2021-11-13	90	189	380	411	381	267	362
683	2021-11-14	96	215	388	502	379	285	346
684	2021-11-15	104	280	556	572	512	327	464
685	2021-11-16	97	220	469	506	412	264	370
686	2021-11-17	114	249	573	598	499	344	396
687	2021-11-18	87	229	444	515	461	290	406
688	2021-11-19	108	219	555	561	444	350	399
689	2021-11-20	146	272	506	608	547	389	522
690	2021-11-21	87	208	425	484	363	259	361
691	2021-11-22	115	237	540	564	448	320	427
692	2021-11-23	100	228	435	493	405	274	342
693	2021-11-24	76	215	409	493	365	288	308
694	2021-11-25	96	249	471	488	436	324	368
695	2021-11-26	90	199	397	438	393	264	355
696	2021-11-27	87	209	378	481	400	262	320
697	2021-11-28	102	242	517	482	461	329	430
698	2021-11-29	120	222	493	533	446	300	344
699	2021-11-30	98	239	455	463	402	327	382
700	2021-12-01	96	203	448	503	452	315	457
701	2021-12-02	76	230	422	420	363	276	328
702	2021-12-03	93	178	423	477	395	250	326
703	2021-12-04	63	186	433	485	387	227	333
704	2021-12-05	95	205	398	494	383	250	345
705	2021-12-06	103	226	514	483	483	308	346
706	2021-12-07	86	163	437	456	336	244	312
707	2021-12-08	75	155	357	377	365	223	266
708	2021-12-09	71	122	324	365	302	192	260
709	2021-12-10	85	174	449	450	358	284	364
710	2021-12-11	58	133	332	347	290	195	250
711	2021-12-12	78	153	407	404	350	236	294
712	2021-12-13	88	166	515	424	378	266	279
713	2021-12-14	79	130	407	422	330	218	268
714	2021-12-15	68	148	397	395	290	214	252
715	2021-12-16	41	104	352	350	267	188	244
716	2021-12-17	55	139	370	384	299	214	232
717	2021-12-18	69	110	448	400	324	252	217
718	2021-12-19	59	126	523	472	315	201	207
719	2021-12-20	76	151	689	583	413	272	222
720	2021-12-21	64	121	450	445	272	154	152
721	2021-12-22	47	82	332	306	179	130	101
722	2021-12-23	31	63	158	174	100	88	66
723	2021-12-24	10	23	54	48	46	29	27
724	2021-12-25	0	0	0	0	0	0	0
