# Supplementary material for: A Novel Approach to Obtain Vaccine Effectiveness Continuous Profiles. Example Case: COVID-19 in Elderly Mexicans
Source: Vaccines (Basel). 2023 Mar 23;11(4):719. doi: 10.3390/vaccines11040719 (PMC10142991; doi:10.3390/vaccines11040719)
Supplement: Supplementary file 1 [file vaccines-11-00719-s001.zip › Supplementary Material 2.xlsx]

## Sheet: Vaccination process
		Daily administrated doses			Total of administrated doses					Total of administrated doses, thousands of doses
		Reported on November 4 (ref# 46)		Vaccination date	Reported on real time (ref # 44)	Reported on November 4 (Ref # 46)	Difference, %		Vaccination date	Reported on real time (ref #44)	Reported on November 4 (Ref # 46)	Difference, %	Superior reference line	Inferior reference line
		1964		2020-12-24	2865	1964	-45.8758		2020-12-24	2.865	1.964	-45.8758	10	0
		8		2020-12-25	2865	1972	-45.284		2020-12-25	2.865	1.972	-45.284	10	0
		5		2020-12-26	2865	1977	-44.9165		2020-12-26	2.865	1.977	-44.9165	10	0
		3087		2020-12-27	7012	5064	-38.4676		2020-12-27	7.012	5.064	-38.4676	10	0
		4068		2020-12-28	10045	9132	-9.99781		2020-12-28	10.045	9.132	-9.99781	10	0
		8180		2020-12-29	19268	17312	-11.2985		2020-12-29	19.268	17.312	-11.2985	10	0
		7471		2020-12-30	25731	24783	-3.8252		2020-12-30	25.731	24.783	-3.8252	10	0
		4932		2020-12-31	31349	29715	-5.49891		2020-12-31	31.349	29.715	-5.49891	10	0
		341		2021-01-01	31349	30056	-4.30197		2021-01-01	31.349	30.056	-4.30197	10	0
		4233		2021-01-02	35994	34289	-4.97244		2021-01-02	35.994	34.289	-4.97244	10	0
		4244		2021-01-03	39958	38533	-3.69813		2021-01-03	39.958	38.533	-3.69813	10	0
		4844		2021-01-04	43960	43377	-1.34403		2021-01-04	43.96	43.377	-1.34403	10	0
		4539		2021-01-05	48236	47916	-0.667835		2021-01-05	48.236	47.916	-0.667835	10	0
		5608		2021-01-06	53185	53524	0.633361		2021-01-06	53.185	53.524	0.633361	10	0
		6736		2021-01-07	58402	60260	3.08331		2021-01-07	58.402	60.26	3.08331	10	0
		7367		2021-01-08	67468	67627	0.235113		2021-01-08	67.468	67.627	0.235113	10	0
		7043		2021-01-09	74794	74670	-0.166064		2021-01-09	74.794	74.67	-0.166064	10	0
Figure SM2-1. Accumulated of administered doses (expressed in thousands of doses).		6728		2021-01-10	81300	81398	0.120396		2021-01-10	81.3	81.398	0.120396	10	0
Values reported on real time 42 (black line) or on November 4 44 (red line)		7427		2021-01-11	87060	88825	1.98705		2021-01-11	87.06	88.825	1.98705	10	0
		10552		2021-01-12	92879	99377	6.53874		2021-01-12	92.879	99.377	6.53874	10	0
		151117		2021-01-13	192567	250494	23.1251		2021-01-13	192.567	250.494	23.1251	10	0
		130616		2021-01-14	329983	381110	13.4153		2021-01-14	329.983	381.11	13.4153	10	0
		85720		2021-01-15	415417	466830	11.0132		2021-01-15	415.417	466.83	11.0132	10	0
		13257		2021-01-16	463246	480087	3.50791		2021-01-16	463.246	480.087	3.50791	10	0
		4440		2021-01-17	468708	484527	3.26483		2021-01-17	468.708	484.527	3.26483	10	0
		4840		2021-01-18	492529	489367	-0.646141		2021-01-18	492.529	489.367	-0.646141	10	0
		5115		2021-01-19	498122	494482	-0.736124		2021-01-19	498.122	494.482	-0.736124	10	0
		10169		2021-01-20	501030	504651	0.717526		2021-01-20	501.03	504.651	0.717526	10	0
		69038		2021-01-21	552335	573689	3.72223		2021-01-21	552.335	573.689	3.72223	10	0
		38039		2021-01-22	594725	611728	2.7795		2021-01-22	594.725	611.728	2.7795	10	0
		17700		2021-01-23	614768	629428	2.3291		2021-01-23	614.768	629.428	2.3291	10	0
		11741		2021-01-24	629626	641169	1.80031		2021-01-24	629.626	641.169	1.80031	10	0
		5783		2021-01-25	642105	646952	0.749206		2021-01-25	642.105	646.952	0.749206	10	0
		8158		2021-01-26	652319	655110	0.426035		2021-01-26	652.319	655.11	0.426035	10	0
		4418		2021-01-27	656044	659528	0.528257		2021-01-27	656.044	659.528	0.528257	10	0
		4705		2021-01-28	657842	664233	0.962162		2021-01-28	657.842	664.233	0.962162	10	0
		4547		2021-01-29	662217	668780	0.981339		2021-01-29	662.217	668.78	0.981339	10	0
		9960		2021-01-30	670307	678740	1.24245		2021-01-30	670.307	678.74	1.24245	10	0
Figure SM2-2. Deviation between the reported values (expressed in percentage).		2934		2021-01-31	673327	681674	1.22449		2021-01-31	673.327	681.674	1.22449	10	0
Two reference lines are presented as dotted lines in red		2153		2021-02-01	675202	683827	1.26128		2021-02-01	675.202	683.827	1.26128	10	0
		3044		2021-02-02	677539	686871	1.35862		2021-02-02	677.539	686.871	1.35862	10	0
HIGHLIGHTABLE OBSERVATIONS		13530		2021-02-03	686601	700401	1.9703		2021-02-03	686.601	700.401	1.9703	10	0
As observed in Figures SM2-1 and SM2-2, excepting during the first vaccination days (only very few		6432		2021-02-04	695088	706833	1.66164		2021-02-04	695.088	706.833	1.66164	10	0
doses were administered in such days), during practically the rest of the days in the first trimester of vaccination,		4776		2021-02-05	700316	711609	1.58697		2021-02-05	700.316	711.609	1.58697	10	0
the values reported on November 4 (when practically all required information has been collected)		10239		2021-02-06	710198	721848	1.61391		2021-02-06	710.198	721.848	1.61391	10	0
were higher than those equivalent ones reported on real-time. Nevertheless, the differences between		3387		2021-02-07	713517	725235	1.61575		2021-02-07	713.517	725.235	1.61575	10	0
equivalent values were usually lower than 10%		7538		2021-02-08	717820	732773	2.0406		2021-02-08	717.82	732.773	2.0406	10	0
		5072		2021-02-09	724347	737845	1.82938		2021-02-09	724.347	737.845	1.82938	10	0
		965		2021-02-10	724707	738810	1.90888		2021-02-10	724.707	738.81	1.90888	10	0
		516		2021-02-11	725447	739326	1.87725		2021-02-11	725.447	739.326	1.87725	10	0
		755		2021-02-12	726002	740081	1.90236		2021-02-12	726.002	740.081	1.90236	10	0
		592		2021-02-13	726157	740673	1.95984		2021-02-13	726.157	740.673	1.95984	10	0
		243		2021-02-14	726313	740916	1.97094		2021-02-14	726.313	740.916	1.97094	10	0
		73323		2021-02-15	749682	814239	7.92851		2021-02-15	749.682	814.239	7.92851	10	0
		113444		2021-02-16	915383	927683	1.32588		2021-02-16	915.383	927.683	1.32588	10	0
		155594		2021-02-17	1058139	1083277	2.32055		2021-02-17	1058.14	1083.28	2.32055	10	0
		330404		2021-02-18	1318055	1413681	6.76433		2021-02-18	1318.06	1413.68	6.76433	10	0
		208306		2021-02-19	1574158	1621987	2.94879		2021-02-19	1574.16	1621.99	2.94879	10	0
		84795		2021-02-20	1656304	1706782	2.9575		2021-02-20	1656.3	1706.78	2.9575	10	0
		47118		2021-02-21	1689158	1753900	3.69132		2021-02-21	1689.16	1753.9	3.69132	10	0
		79285		2021-02-22	1733404	1833185	5.44304		2021-02-22	1733.4	1833.18	5.44304	10	0
		79444		2021-02-23	1801156	1912629	5.82826		2021-02-23	1801.16	1912.63	5.82826	10	0
		128651		2021-02-24	1900784	2041280	6.88274		2021-02-24	1900.78	2041.28	6.88274	10	0
		237308		2021-02-25	2088813	2278588	8.32862		2021-02-25	2088.81	2278.59	8.32862	10	0
		202244		2021-02-26	2271032	2480832	8.45684		2021-02-26	2271.03	2480.83	8.45684	10	0
		131762		2021-02-27	2383411	2612594	8.77224		2021-02-27	2383.41	2612.59	8.77224	10	0
		89874		2021-02-28	2455095	2702468	9.1536		2021-02-28	2455.09	2702.47	9.1536	10	0
		76256		2021-03-01	2526863	2778724	9.06391		2021-03-01	2526.86	2778.72	9.06391	10	0
		78583		2021-03-02	2583435	2857307	9.58497		2021-03-02	2583.43	2857.31	9.58497	10	0
		69325		2021-03-03	2633580	2926632	10.0133		2021-03-03	2633.58	2926.63	10.0133	10	0
		54522		2021-03-04	2676035	2981154	10.2349		2021-03-04	2676.03	2981.15	10.2349	10	0
		56879		2021-03-05	2731900	3038033	10.0767		2021-03-05	2731.9	3038.03	10.0767	10	0
		55518		2021-03-06	2765805	3093551	10.5945		2021-03-06	2765.8	3093.55	10.5945	10	0
		53672		2021-03-07	2793426	3147223	11.2416		2021-03-07	2793.43	3147.22	11.2416	10	0
		126486		2021-03-08	2849630	3273709	12.9541		2021-03-08	2849.63	3273.71	12.9541	10	0
		285925		2021-03-09	3100868	3559634	12.888		2021-03-09	3100.87	3559.63	12.888	10	0
		299026		2021-03-10	3488118	3858660	9.60287		2021-03-10	3488.12	3858.66	9.60287	10	0
		265462		2021-03-11	3779969	4124122	8.34488		2021-03-11	3779.97	4124.12	8.34488	10	0
		245772		2021-03-12	4005131	4369894	8.34718		2021-03-12	4005.13	4369.89	8.34718	10	0
		154438		2021-03-13	4214494	4524332	6.84826		2021-03-13	4214.49	4524.33	6.84826	10	0
		89474		2021-03-14	4339926	4613806	5.9361		2021-03-14	4339.93	4613.81	5.9361	10	0
		108718		2021-03-15	4404608	4722524	6.73191		2021-03-15	4404.61	4722.52	6.73191	10	0
		161991		2021-03-16	4530784	4884515	7.24189		2021-03-16	4530.78	4884.52	7.24189	10	0
		226494		2021-03-17	4737622	5111009	7.30554		2021-03-17	4737.62	5111.01	7.30554	10	0
		237575		2021-03-18	4947552	5348584	7.49791		2021-03-18	4947.55	5348.58	7.49791	10	0
		285871		2021-03-19	5186751	5634455	7.94583		2021-03-19	5186.75	5634.45	7.94583	10	0
		285117		2021-03-20	5459014	5919572	7.78026		2021-03-20	5459.01	5919.57	7.78026	10	0
		215202		2021-03-21	5612291	6134774	8.51674		2021-03-21	5612.29	6134.77	8.51674	10	0
		179281		2021-03-22	5781359	6314055	8.43667		2021-03-22	5781.36	6314.06	8.43667	10	0
		184335		2021-03-23	5926967	6498390	8.7933		2021-03-23	5926.97	6498.39	8.7933	10	0
		173737		2021-03-24	6119298	6672127	8.28565		2021-03-24	6119.3	6672.13	8.28565	10	0
		187863		2021-03-25	6243886	6859990	8.98112		2021-03-25	6243.89	6859.99	8.98112	10	0
		261200		2021-03-26	6487170	7121190	8.90329		2021-03-26	6487.17	7121.19	8.90329	10	0
		228226		2021-03-27	6724789	7349416	8.499		2021-03-27	6724.79	7349.42	8.499	10	0
		261680		2021-03-28	6852596	7611096	9.96571		2021-03-28	6852.6	7611.1	9.96571	10	0
		265063		2021-03-29	7081449	7876159	10.0901		2021-03-29	7081.45	7876.16	10.0901	10	0
		330684		2021-03-30	7404912	8206843	9.77149		2021-03-30	7404.91	8206.84	9.77149	10	0
		462708		2021-03-31	7851053	8669551	9.44107		2021-03-31	7851.05	8669.55	9.44107	10	0
