# Supplementary material for: A Novel Approach to Obtain Vaccine Effectiveness Continuous Profiles. Example Case: COVID-19 in Elderly Mexicans
Source: Vaccines (Basel). 2023 Mar 23;11(4):719. doi: 10.3390/vaccines11040719 (PMC10142991; doi:10.3390/vaccines11040719)
Supplement: Supplementary file 1 [file vaccines-11-00719-s001.zip › Supplementary Material 5.xlsx]

## Sheet: Group 60+
DATE	fj	B60+	Bfitted	1-B60+	1-Bfitted	Normalized Squared Deviation		Days referred to second dose administration	Left factor	Right factor	E60+
2020-08-12								232	6.31166	-0.0176937	0			Parameter	Search interval		Reference	Final		Parameter	value
2020-08-13								231	6.30764	-0.017495	0		Left	A	2.5	5	3	3.35465		Mean square deviation	0.0299226
2020-08-14								230	6.30352	-0.0172912	0			B	-2	4	2.5	3.10889		E60+|max	0.981449
2020-08-15								229	6.29929	-0.0170821	0			C	-5	5	0.02	0.0133676		I80% (days)	71
2020-08-16								228	6.29495	-0.0168678	0			D	-100	-40	-70	-91.1641		I50% (days)	122
2020-08-17								227	6.2905	-0.0166479	0		Right	A	-10	-4.5	-5	-4.5		t10% (days)	164
2020-08-18								226	6.28593	-0.0164225	0			B	-5	5.4	5	4.47453
2020-08-19								225	6.28125	-0.0161913	0			C	0.01	5	0.015	0.0126333
2020-08-20								224	6.27645	-0.0159542	0			D	0	100	50	47.1574
2020-08-21								223	6.27153	-0.015711	0
2020-08-22								222	6.26648	-0.0154616	0
2020-08-23								221	6.2613	-0.0152059	0
2020-08-24								220	6.25599	-0.0149436	0
2020-08-25								219	6.25054	-0.0146746	0
2020-08-26								218	6.24496	-0.0143988	0
2020-08-27								217	6.23923	-0.0141159	0
2020-08-28								216	6.23337	-0.0138258	0
2020-08-29								215	6.22735	-0.0135283	0
2020-08-30								214	6.22118	-0.0132232	0
2020-08-31								213	6.21486	-0.0129103	0
2020-09-01								212	6.20837	-0.0125895	0
2020-09-02								211	6.20173	-0.0122604	0
2020-09-03								210	6.19492	-0.011923	0
2020-09-04								209	6.18794	-0.0115769	0
2020-09-05								208	6.18079	-0.0112221	0
2020-09-06								207	6.17346	-0.0108581	0
2020-09-07								206	6.16595	-0.0104849	0
2020-09-08								205	6.15825	-0.0101022	0
2020-09-09								204	6.15036	-0.00970972	0
2020-09-10								203	6.14228	-0.00930722	0
2020-09-11								202	6.13401	-0.00889446	0
2020-09-12								201	6.12553	-0.00847118	0
2020-09-13								200	6.11684	-0.00803711	0
2020-09-14								199	6.10795	-0.00759198	0
2020-09-15								198	6.09884	-0.0071355	0
2020-09-16								197	6.0895	-0.00666739	0
2020-09-17								196	6.07995	-0.00618736	0
2020-09-18								195	6.07016	-0.00569509	0
2020-09-19								194	6.06015	-0.00519028	0
2020-09-20								193	6.04989	-0.00467261	0
2020-09-21								192	6.03939	-0.00414176	0
2020-09-22								191	6.02864	-0.00359739	0
2020-09-23								190	6.01764	-0.00303916	0
2020-09-24								189	6.00638	-0.00246672	0
2020-09-25								188	5.99486	-0.00187971	0
2020-09-26								187	5.98307	-0.00127775	0
2020-09-27								186	5.97101	-0.000660477	0
2020-09-28								185	5.95867	-2.74954e-05	0
2020-09-29								184	5.94604	0.00062159	0.003696
2020-09-30								183	5.93313	0.00128719	0.00763705
2020-10-01								182	5.91992	0.00196971	0.0116606
2020-10-02								181	5.90642	0.0026696	0.0157678
2020-10-03								180	5.89261	0.00338728	0.0199599
2020-10-04								179	5.87848	0.0041232	0.0242382
2020-10-05								178	5.86405	0.00487783	0.0286038
2020-10-06								177	5.84929	0.00565164	0.0330581
2020-10-07								176	5.83421	0.00644511	0.0376021
2020-10-08								175	5.8188	0.00725874	0.0422371
2020-10-09								174	5.80305	0.00809303	0.0469642
2020-10-10								173	5.78695	0.00894851	0.0517846
2020-10-11								172	5.77052	0.00982571	0.0566994
2020-10-12								171	5.75372	0.0107252	0.0617097
2020-10-13								170	5.73657	0.0116475	0.0668167
2020-10-14								169	5.71906	0.0125932	0.0720212
2020-10-15								168	5.70118	0.0135629	0.0773244
2020-10-16								167	5.68293	0.0145572	0.0827273
2020-10-17								166	5.6643	0.0155767	0.0882309
2020-10-18								165	5.64528	0.016622	0.093836
2020-10-19								164	5.62588	0.0176939	0.0995435
2020-10-20								163	5.60608	0.0187929	0.105354
2020-10-21								162	5.58589	0.0199197	0.111269
2020-10-22								161	5.56529	0.0210751	0.117289
2020-10-23								160	5.54429	0.0222597	0.123414
2020-10-24								159	5.52287	0.0234744	0.129646
2020-10-25								158	5.50104	0.0247197	0.135984
2020-10-26								157	5.47879	0.0259966	0.14243
2020-10-27								156	5.45611	0.0273058	0.148983
2020-10-28								155	5.43301	0.028648	0.155645
2020-10-29								154	5.40947	0.0300242	0.162415
2020-10-30								153	5.3855	0.0314352	0.169294
2020-10-31								152	5.36109	0.0328818	0.176282
2020-11-01								151	5.33624	0.034365	0.18338
2020-11-02								150	5.31094	0.0358856	0.190586
2020-11-03								149	5.2852	0.0374445	0.197902
2020-11-04								148	5.259	0.0390428	0.205326
2020-11-05								147	5.23235	0.0406814	0.212859
2020-11-06								146	5.20525	0.0423613	0.220501
2020-11-07								145	5.17769	0.0440835	0.228251
2020-11-08								144	5.14967	0.0458491	0.236108
2020-11-09								143	5.12119	0.0476592	0.244072
2020-11-10								142	5.09225	0.0495148	0.252142
2020-11-11								141	5.06285	0.0514171	0.260317
2020-11-12								140	5.03299	0.0533672	0.268597
2020-11-13								139	5.00267	0.0553664	0.27698
2020-11-14								138	4.97189	0.0574157	0.285465
2020-11-15								137	4.94065	0.0595166	0.29405
2020-11-16								136	4.90894	0.0616701	0.302735
2020-11-17								135	4.87678	0.0638777	0.311518
2020-11-18								134	4.84416	0.0661407	0.320396
2020-11-19								133	4.81109	0.0684603	0.329369
2020-11-20								132	4.77757	0.0708381	0.338434
2020-11-21								131	4.7436	0.0732753	0.347589
2020-11-22								130	4.70918	0.0757736	0.356832
2020-11-23								129	4.67432	0.0783343	0.36616
2020-11-24								128	4.63903	0.0809591	0.375571
2020-11-25								127	4.6033	0.0836493	0.385063
2020-11-26								126	4.56714	0.0864068	0.394632
2020-11-27								125	4.53056	0.089233	0.404275
2020-11-28								124	4.49356	0.0921296	0.41399
2020-11-29								123	4.45615	0.0950985	0.423773
2020-11-30								122	4.41834	0.0981412	0.433621
2020-12-01								121	4.38013	0.10126	0.443531
2020-12-02								120	4.34154	0.104456	0.453498
2020-12-03								119	4.30256	0.107731	0.463519
2020-12-04								118	4.26321	0.111088	0.473589
2020-12-05								117	4.22349	0.114527	0.483706
2020-12-06								116	4.18343	0.118053	0.493864
2020-12-07								115	4.14301	0.121665	0.50406
2020-12-08								114	4.10227	0.125367	0.514288
2020-12-09								113	4.06119	0.12916	0.524544
2020-12-10								112	4.01981	0.133047	0.534824
2020-12-11								111	3.97812	0.13703	0.545122
2020-12-12								110	3.93615	0.141111	0.555434
2020-12-13								109	3.89389	0.145293	0.565755
2020-12-14								108	3.85138	0.149577	0.576078
2020-12-15								107	3.80861	0.153967	0.5864
2020-12-16								106	3.7656	0.158465	0.596714
2020-12-17								105	3.72236	0.163073	0.607015
2020-12-18								104	3.67891	0.167794	0.617298
2020-12-19								103	3.63527	0.17263	0.627556
2020-12-20								102	3.59144	0.177585	0.637784
2020-12-21								101	3.54744	0.18266	0.647976
2020-12-22								100	3.50329	0.18786	0.658127
2020-12-23								99	3.459	0.193186	0.668229
2020-12-24								98	3.41458	0.198641	0.678278
2020-12-25								97	3.37006	0.20423	0.688267
2020-12-26								96	3.32545	0.209954	0.698189
2020-12-27								95	3.28075	0.215816	0.70804
2020-12-28								94	3.236	0.221821	0.717811
2020-12-29								93	3.1912	0.22797	0.727498
2020-12-30								92	3.14637	0.234268	0.737094
2020-12-31								91	3.10153	0.240718	0.746593
2021-01-01								90	3.05669	0.247323	0.755989
2021-01-02								89	3.01187	0.254086	0.765274
2021-01-03								88	2.96708	0.261012	0.774444
2021-01-04								87	2.92235	0.268103	0.783491
2021-01-05								86	2.87768	0.275364	0.79241
2021-01-06								85	2.83309	0.282798	0.801194
2021-01-07								84	2.7886	0.290409	0.809837
2021-01-08								83	2.74423	0.298202	0.818333
2021-01-09								82	2.69998	0.306179	0.826677
2021-01-10								81	2.65588	0.314344	0.834861
2021-01-11								80	2.61194	0.322703	0.842881
2021-01-12								79	2.56817	0.331259	0.850729
2021-01-13								78	2.52458	0.340017	0.858401
2021-01-14								77	2.4812	0.34898	0.865891
2021-01-15								76	2.43804	0.358153	0.873192
2021-01-16								75	2.39511	0.367541	0.8803
2021-01-17								74	2.35242	0.377147	0.887209
2021-01-18								73	2.30999	0.386977	0.893913
2021-01-19								72	2.26782	0.397036	0.900407
2021-01-20								71	2.22594	0.407327	0.906686
2021-01-21								70	2.18435	0.417856	0.912746
2021-01-22								69	2.14307	0.428628	0.91858
2021-01-23								68	2.1021	0.439647	0.924184
2021-01-24								67	2.06147	0.450919	0.929553
2021-01-25								66	2.02116	0.462448	0.934683
2021-01-26								65	1.98121	0.47424	0.939568
2021-01-27								64	1.94161	0.486299	0.944206
2021-01-28								63	1.90239	0.498632	0.94859
2021-01-29								62	1.86353	0.511243	0.952718
2021-01-30								61	1.82506	0.524138	0.956584
2021-01-31								60	1.78698	0.537322	0.960185
2021-02-01								59	1.7493	0.550801	0.963518
2021-02-02								58	1.71203	0.56458	0.966578
2021-02-03								57	1.67517	0.578665	0.969361
2021-02-04								56	1.63873	0.593061	0.971865
2021-02-05								55	1.60271	0.607775	0.974086
2021-02-06								54	1.56712	0.622812	0.976021
2021-02-07								53	1.53197	0.638177	0.977666
2021-02-08								52	1.49725	0.653877	0.979019
2021-02-09								51	1.46298	0.669917	0.980076
2021-02-10								50	1.42916	0.686304	0.980836
2021-02-11								49	1.39578	0.703042	0.981294
2021-02-12								48	1.36286	0.72014	0.981449
2021-02-13								47	1.33039	0.737601	0.981298
2021-02-14								46	1.29838	0.755433	0.980839
2021-02-15								45	1.26683	0.77364	0.98007
2021-02-16								44	1.23574	0.792231	0.978988
2021-02-17								43	1.20511	0.811209	0.977592
2021-02-18								42	1.17493	0.830582	0.97588
2021-02-19								41	1.14523	0.850355	0.973849
2021-02-20								40	1.11598	0.870535	0.971498
2021-02-21								39	1.08719	0.891127	0.968826
2021-02-22								38	1.05886	0.912138	0.965831
2021-02-23								37	1.031	0.933574	0.962512
2021-02-24								36	1.00359	0.955439	0.958867
2021-02-25								35	0.976633	0.977742	0.954895
2021-02-26								34	0.950133	1.00049	0.950595
2021-02-27								33	0.924085	1.02368	0.945966
2021-02-28								32	0.898487	1.04732	0.941007
2021-03-01								31	0.873336	1.07143	0.935718
2021-03-02								30	0.848629	1.096	0.930097
2021-03-03								29	0.824363	1.12104	0.924144
2021-03-04								28	0.800534	1.14656	0.917859
2021-03-05								27	0.77714	1.17256	0.911241
2021-03-06								26	0.754177	1.19904	0.904289
2021-03-07								25	0.731641	1.22602	0.897004
2021-03-08								24	0.709527	1.25349	0.889386
2021-03-09								23	0.687833	1.28146	0.881433
2021-03-10								22	0.666553	1.30994	0.873147
2021-03-11								21	0.645683	1.33894	0.864528
2021-03-12								20	0.625219	1.36844	0.855575
2021-03-13								19	0.605156	1.39847	0.84629
2021-03-14								18	0.585489	1.42901	0.836672
2021-03-15								17	0.566214	1.46009	0.826722
2021-03-16								16	0.547325	1.49169	0.816442
2021-03-17	0.00111754							15	0.528818	1.52383	0.805831
2021-03-18	0.00131455							14	0.510688	1.55651	0.79489
2021-03-19	0.00157346							13	0.49293	1.58972	0.783622
2021-03-20	0.00139863							12	0.475537	1.62348	0.772026
2021-03-21	0.0013684							11	0.458506	1.65778	0.760104
2021-03-22	0.0011415							10	0.441831	1.69263	0.747858
2021-03-23	0.000935587							9	0.425507	1.72803	0.735289
2021-03-24	0.00102871							8	0.409528	1.76398	0.722399
2021-03-25	0.000735481							7	0.393889	1.80048	0.709188
2021-03-26	0.00127251							6	0.378585	1.83753	0.695661
2021-03-27	0.000510956							5	0.36361	1.87513	0.681817
2021-03-28	1.18796e-06							4	0.348959	1.91329	0.66766
2021-03-29	0.001125							3	0.334627	1.952	0.653192
2021-03-30	0.00212744							2	0.320608	1.99126	0.638416
2021-03-31	0.00361425							1	0.306898	2.03108	0.623333
2021-04-01	0.00243222	0.0160396	0.121909	0.98396	0.878091	0.0115768		0	0.29349	2.07144	0.607947
2021-04-02	0.00243222	0.0336082	0.129775	0.966392	0.870225	0.00990245		-1	0.28038	2.11235	0.59226
2021-04-03	0.00243222	0.0363116	0.137994	0.963688	0.862006	0.0111331		-2	0.267562	2.15381	0.576276
2021-04-04	0.00243229	0.0519228	0.14654	0.948077	0.85346	0.00995985		-3	0.25503	2.19581	0.559998
2021-04-05	0.00243242	0.0852902	0.1554	0.91471	0.8446	0.0058747		-4	0.242781	2.23835	0.54343
2021-04-06	0.00795156	0.0979217	0.164522	0.902078	0.835478	0.00545081		-5	0.230808	2.28143	0.526574
2021-04-07	0.0108435	0.123534	0.173793	0.876466	0.826207	0.00328822		-6	0.219107	2.32504	0.509434
2021-04-08	0.0117864	0.139167	0.1831	0.860833	0.8169	0.00260463		-7	0.207672	2.36919	0.492015
2021-04-09	0.00948707	0.166434	0.192368	0.833566	0.807632	0.000967959		-8	0.196499	2.41386	0.47432
2021-04-10	0.00792193	0.182522	0.201546	0.817478	0.798454	0.000541548		-9	0.185582	2.45904	0.456354
2021-04-11	0.00615688	0.188882	0.21083	0.811118	0.78917	0.000732185		-10	0.174916	2.50474	0.43812
2021-04-12	0.0101375	0.202661	0.220211	0.797339	0.779789	0.000484453		-11	0.164497	2.55095	0.419624
2021-04-13	0.0215095	0.207825	0.229763	0.792175	0.770237	0.000766932		-12	0.154319	2.59767	0.40087
2021-04-14	0.0266301	0.214239	0.239524	0.785761	0.760476	0.00103551		-13	0.144379	2.64487	0.381863
2021-04-15	0.0219227	0.228453	0.249304	0.771547	0.750696	0.000730335		-14	0.13467	2.69257	0.362608
2021-04-16	0.0260135	0.238096	0.259023	0.761904	0.740977	0.000754461		-15	0.125189	2.74074	0.34311
2021-04-17	0.00865537	0.252275	0.268654	0.747725	0.731346	0.00047982		-16	0.115931	2.78939	0.323375
2021-04-18	0.00545262	0.275114	0.278565	0.724886	0.721435	2.26685e-05		-17	0.10689	2.83849	0.303407
2021-04-19	0.0120721	0.289716	0.288689	0.710284	0.711311	2.08987e-06		-18	0.0980639	2.88805	0.283214
2021-04-20	0.0205604	0.308507	0.298941	0.691493	0.701059	0.000191386		-19	0.0894467	2.93806	0.262799
2021-04-21	0.0229988	0.3225	0.309219	0.6775	0.690781	0.000384317		-20	0.0810344	2.98849	0.242171
2021-04-22	0.017227	0.333872	0.319416	0.666128	0.680584	0.00047094		-21	0.0728226	3.03935	0.221334
2021-04-23	0.0143081	0.35742	0.329465	0.64258	0.670535	0.00189257		-22	0.0648071	3.09062	0.200295
2021-04-24	0.0094247	0.363202	0.33941	0.636798	0.66059	0.00139592		-23	0.0569838	3.1423	0.17906
2021-04-25	0.00511557	0.375232	0.349322	0.624768	0.650678	0.00171991		-24	0.0493485	3.19436	0.157636
2021-04-26	0.0094115	0.389116	0.35927	0.610884	0.64073	0.00238705		-25	0.041897	3.24679	0.136031
2021-04-27	0.0171616	0.397243	0.369246	0.602757	0.630754	0.00215746		-26	0.0346255	3.29959	0.11425
2021-04-28	0.0175086	0.409334	0.379202	0.590666	0.620798	0.00260233		-27	0.02753	3.35273	0.0923008
2021-04-29	0.0157709	0.41931	0.389067	0.58069	0.610933	0.00271246		-28	0.0206066	3.40622	0.0701905
2021-04-30	0.0154253	0.430646	0.398813	0.569354	0.601187	0.00312605		-29	0.0138515	3.46002	0.0479266
2021-05-01	0.00929093	0.43622	0.408675	0.56378	0.591325	0.00238717		-30	0.00726103	3.51413	0.0255162
2021-05-02	0.00609775	0.450191	0.418795	0.549809	0.581205	0.00326087		-31	0.000831447	3.56854	0.00296705
2021-05-03	0.0198277	0.457022	0.429017	0.542978	0.570983	0.00266015		-32	-0.00544084	3.62322	0
2021-05-04	0.0188354	0.463084	0.439037	0.536916	0.560963	0.00200593		-33	-0.0115594	3.67816	0
2021-05-05	0.0185663	0.466774	0.448852	0.533226	0.551148	0.00112976		-34	-0.0175276	3.73335	0
2021-05-06	0.0169595	0.476655	0.458459	0.523345	0.541541	0.00120879		-35	-0.023349	3.78877	0
2021-05-07	0.0122121	0.480831	0.467858	0.519169	0.532142	0.000624397		-36	-0.0290268	3.8444	0
2021-05-08	0.00702713	0.490197	0.477047	0.509803	0.522953	0.000665341		-37	-0.0345645	3.90024	0
2021-05-09	0.00404653	0.500071	0.486023	0.499929	0.513977	0.000789569		-38	-0.0399651	3.95625	0
2021-05-10	8.57973e-06	0.507629	0.494787	0.492371	0.505213	0.000680248		-39	-0.0452319	4.01242	0
2021-05-11	0.0103175	0.510378	0.503335	0.489622	0.496665	0.000206921		-40	-0.0503679	4.06874	0
2021-05-12	0.00948786	0.516476	0.511668	0.483524	0.488332	9.88628e-05		-41	-0.0553762	4.12519	0
2021-05-13	0.0129023	0.52455	0.519783	0.47545	0.480217	0.000100546		-42	-0.0602599	4.18175	0
2021-05-14	0.0164512	0.531495	0.52768	0.468505	0.47232	6.63018e-05		-43	-0.0650217	4.2384	0
2021-05-15	0.00745071	0.542626	0.535357	0.457374	0.464643	0.000252567		-44	-0.0696646	4.29513	0
2021-05-16	0.00420407	0.552936	0.542814	0.447064	0.457186	0.000512658		-45	-0.0741913	4.35192	0
2021-05-17	0	0.558016	0.55005	0.441984	0.44995	0.000324854		-46	-0.0786047	4.40874	0
2021-05-18	0.0193643	0.563621	0.557063	0.436379	0.442937	0.000225859		-47	-0.0829074	4.46558	0
2021-05-19	0.0166634	0.563621	0.563854	0.436379	0.436146	2.85843e-07		-48	-0.0871019	4.52243	0
2021-05-20	0.0132424	0.567296	0.570421	0.432704	0.429579	5.21792e-05		-49	-0.0911911	4.57927	0
2021-05-21	0.00893823	0.567658	0.576765	0.432342	0.423235	0.000443717
2021-05-22	0.00424406	0.577599	0.582884	0.422401	0.417116	0.000156569
2021-05-23	0.000663939	0.581351	0.588779	0.418649	0.411221	0.00031482
2021-05-24	0.00248509	0.589325	0.594449	0.410675	0.405551	0.000155637
2021-05-25	0.00577363	0.586316	0.599894	0.413684	0.400106	0.00107715
2021-05-26	0.00940761	0.589315	0.605113	0.410685	0.394887	0.00147982
2021-05-27	0.00940768	0.592425	0.610107	0.407575	0.389893	0.00188214
2021-05-28	0.00764322	0.596957	0.614876	0.403043	0.385124	0.00197672
2021-05-29	0.00459682	0.600573	0.61942	0.399427	0.38058	0.00222655
2021-05-30	0.00165041	0.602908	0.62374	0.397092	0.37626	0.00275213
2021-05-31	0.0125094	0.609117	0.627834	0.390883	0.372166	0.00229289
2021-06-01	0.0207673	0.612966	0.631705	0.387034	0.368295	0.00234409
2021-06-02	0.0154066	0.619856	0.635352	0.380144	0.364648	0.00166154
2021-06-03		0.624629	0.638775	0.375371	0.361225	0.00142017
2021-06-04		0.627044	0.641977	0.372956	0.358023	0.00160301
2021-06-05		0.638011	0.644956	0.361989	0.355044	0.000368044
2021-06-06		0.643245	0.647714	0.356755	0.352286	0.000156945
2021-06-07		0.647276	0.650252	0.352724	0.349748	7.12137e-05
2021-06-08		0.644164	0.652571	0.355836	0.347429	0.000558274
2021-06-09		0.65258	0.654672	0.34742	0.345328	3.62419e-05
2021-06-10		0.659175	0.656555	0.340825	0.343445	5.91104e-05
2021-06-11		0.662372	0.658222	0.337628	0.341778	0.000151033
2021-06-12		0.665567	0.659675	0.334433	0.340325	0.000310428
2021-06-13		0.666357	0.660914	0.333643	0.339086	0.0002662
2021-06-14		0.669713	0.661941	0.330287	0.338059	0.000553731
2021-06-15		0.668512	0.662757	0.331488	0.337243	0.000301417
2021-06-16		0.668361	0.663364	0.331639	0.336636	0.000227043
2021-06-17		0.667407	0.663764	0.332593	0.336236	0.000119969
2021-06-18		0.668141	0.663958	0.331859	0.336042	0.000158861
2021-06-19		0.671567	0.663948	0.328433	0.336052	0.000538143
2021-06-20		0.670608	0.663736	0.329392	0.336264	0.000435177
2021-06-21		0.669081	0.663324	0.330919	0.336676	0.000302627
2021-06-22		0.666212	0.662713	0.333788	0.337287	0.000109886
2021-06-23		0.665815	0.661907	0.334185	0.338093	0.000136768
2021-06-24		0.661159	0.660906	0.338841	0.339094	5.55571e-07
2021-06-25		0.655902	0.659714	0.344098	0.340286	0.000122724
2021-06-26		0.654893	0.658332	0.345107	0.341668	9.93039e-05
2021-06-27		0.654518	0.656764	0.345482	0.343236	4.22409e-05
2021-06-28		0.654922	0.65501	0.345078	0.34499	6.47149e-08
2021-06-29		0.649021	0.653075	0.350979	0.346925	0.000133365
2021-06-30		0.646684	0.650959	0.353316	0.349041	0.000146423
2021-07-01		0.643857	0.648668	0.356143	0.351332	0.000182416
2021-07-02		0.64283	0.646201	0.35717	0.353799	8.9102e-05
2021-07-03		0.642772	0.643564	0.357228	0.356436	4.91386e-06
2021-07-04		0.640868	0.640758	0.359132	0.359242	9.36718e-08
2021-07-05		0.637062	0.637786	0.362938	0.362214	3.98485e-06
2021-07-06		0.632216	0.634652	0.367784	0.365348	4.38545e-05
2021-07-07		0.627441	0.631358	0.372559	0.368642	0.000110526
2021-07-08		0.624989	0.627908	0.375011	0.372092	6.05723e-05
2021-07-09		0.622378	0.624304	0.377622	0.375696	2.60165e-05
2021-07-10		0.621154	0.620551	0.378846	0.379449	2.53672e-06
2021-07-11		0.617014	0.61665	0.382986	0.38335	9.02326e-07
2021-07-12		0.613873	0.612606	0.386127	0.387394	1.07705e-05
2021-07-13		0.607805	0.608422	0.392195	0.391578	2.46874e-06
2021-07-14		0.604542	0.604101	0.395458	0.395899	1.2435e-06
2021-07-15		0.599239	0.599646	0.400761	0.400354	1.03215e-06
2021-07-16		0.596308	0.595063	0.403692	0.404937	9.52585e-06
2021-07-17		0.59281	0.590352	0.40719	0.409648	3.64207e-05
2021-07-18		0.588605	0.58552	0.411395	0.41448	5.62326e-05
2021-07-19		0.582718	0.580568	0.417282	0.419432	2.65405e-05
2021-07-20		0.580714	0.575501	0.419286	0.424499	0.000154611
2021-07-21		0.576431	0.570322	0.423569	0.429678	0.000208008
2021-07-22		0.574496	0.565036	0.425504	0.434964	0.000494273
2021-07-23		0.5702	0.559645	0.4298	0.440355	0.000603063
2021-07-24		0.567375	0.554154	0.432625	0.445846	0.000933984
2021-07-25		0.55712	0.548566	0.44288	0.451434	0.00037308
2021-07-26		0.552351	0.542885	0.447649	0.457115	0.000447119
2021-07-27		0.547101	0.537116	0.452899	0.462884	0.000486034
2021-07-28		0.544514	0.531261	0.455486	0.468739	0.000846644
2021-07-29		0.53637	0.525325	0.46363	0.474675	0.000567553
2021-07-30		0.528734	0.519311	0.471266	0.480689	0.000399765
2021-07-31		0.523746	0.513224	0.476254	0.486776	0.000488063
2021-08-01		0.516417	0.507067	0.483583	0.492933	0.000373803
2021-08-02		0.513927	0.500844	0.486073	0.499156	0.000724487
2021-08-03		0.502851	0.494559	0.497149	0.505441	0.000278188
2021-08-04		0.493847	0.488215	0.506153	0.511785	0.000123832
2021-08-05		0.48446	0.481817	0.51554	0.518183	2.62874e-05
2021-08-06		0.477014	0.475367	0.522986	0.524633	9.9176e-06
2021-08-07		0.471427	0.468871	0.528573	0.531129	2.33868e-05
2021-08-08		0.459343	0.462331	0.540657	0.537669	3.05566e-05
2021-08-09		0.459444	0.455752	0.540556	0.544248	4.66418e-05
2021-08-10		0.451648	0.449137	0.548352	0.550863	2.09646e-05
2021-08-11		0.441263	0.442489	0.558737	0.557511	4.81507e-06
2021-08-12		0.429461	0.435813	0.570539	0.564187	0.000123942
2021-08-13		0.418056	0.429111	0.581944	0.570889	0.00036087
2021-08-14		0.413455	0.422388	0.586545	0.577612	0.000231902
2021-08-15		0.406145	0.415646	0.593855	0.584354	0.000255969
2021-08-16		0.400991	0.408889	0.599009	0.591111	0.000173885
2021-08-17		0.389951	0.402122	0.610049	0.597878	0.000398015
2021-08-18		0.379792	0.395345	0.620208	0.604655	0.000628924
2021-08-19		0.369262	0.388565	0.630738	0.611435	0.000936532
2021-08-20		0.364354	0.381782	0.635646	0.618218	0.000751747
2021-08-21		0.355621	0.375001	0.644379	0.624999	0.000904569
2021-08-22		0.349665	0.368225	0.650335	0.631775	0.000814444
2021-08-23		0.348293	0.361456	0.651707	0.638544	0.000407949
2021-08-24		0.344038	0.354697	0.655962	0.645303	0.000264062
2021-08-25		0.327571	0.347952	0.672429	0.652048	0.000918722
2021-08-26		0.31863	0.341224	0.68137	0.658776	0.00109958
2021-08-27		0.316086	0.334514	0.683914	0.665486	0.000726082
2021-08-28		0.319067	0.327827	0.680933	0.672173	0.000165492
2021-08-29		0.312318	0.321163	0.687682	0.678837	0.000165426
2021-08-30		0.30644	0.314527	0.69356	0.685473	0.000135947
2021-08-31		0.299131	0.307919	0.700869	0.692081	0.000157223
2021-09-01		0.291471	0.301344	0.708529	0.698656	0.000194177
2021-09-02		0.290868	0.294803	0.709132	0.705197	3.07863e-05
2021-09-03		0.279732	0.288297	0.720268	0.711703	0.000141408
2021-09-04		0.272457	0.281831	0.727543	0.718169	0.000165982
2021-09-05		0.272665	0.275405	0.727335	0.724595	1.41914e-05
2021-09-06		0.263177	0.269021	0.736823	0.730979	6.29025e-05
2021-09-07		0.253323	0.262682	0.746677	0.737318	0.000157115
2021-09-08		0.233526	0.256389	0.766474	0.743611	0.000889719
2021-09-09		0.236338	0.250144	0.763662	0.749856	0.000326835
2021-09-10		0.234519	0.243949	0.765481	0.756051	0.000151767
2021-09-11		0.232905	0.237806	0.767095	0.762194	4.08219e-05
2021-09-12		0.228035	0.231715	0.771965	0.768285	2.27246e-05
2021-09-13		0.22279	0.225679	0.77721	0.774321	1.38144e-05
2021-09-14		0.22027	0.219699	0.77973	0.780301	5.38042e-07
2021-09-15		0.221048	0.213775	0.778952	0.786225	8.71754e-05
2021-09-16		0.221202	0.20791	0.778798	0.79209	0.000291294
2021-09-17		0.217951	0.202105	0.782049	0.797895	0.000410555
2021-09-18		0.217494	0.19636	0.782506	0.80364	0.000729419
2021-09-19		0.215863	0.190681	0.784137	0.809319	0.00103136
2021-09-20		0.209358	0.18507	0.790642	0.81493	0.000943665
2021-09-21		0.207192	0.179527	0.792808	0.820473	0.00121763
2021-09-22		0.203846	0.174054	0.796154	0.825946	0.00140021
2021-09-23		0.199738	0.168651	0.800262	0.831349	0.00150901
2021-09-24			0.163317
2021-09-25			0.158052
2021-09-26			0.152857
2021-09-27			0.147731
2021-09-28			0.142677
2021-09-29			0.137692
2021-09-30			0.132775
2021-10-01			0.12793
2021-10-02			0.123161
2021-10-03			0.118473
2021-10-04			0.113862
2021-10-05			0.109327
2021-10-06			0.104869
2021-10-07			0.100487
2021-10-08			0.0961826
2021-10-09			0.0919748
2021-10-10			0.0878738
2021-10-11			0.0838817
2021-10-12			0.0799887
2021-10-13			0.076188
2021-10-14			0.0724728
2021-10-15			0.0688588
2021-10-16			0.0653867
2021-10-17			0.0620723
2021-10-18			0.0588969
2021-10-19			0.0558703
2021-10-20			0.0529268
2021-10-21			0.0500551
2021-10-22			0.0472796
2021-10-23			0.0446302
2021-10-24			0.0421127
2021-10-25			0.0397037
2021-10-26			0.0373902
2021-10-27			0.0351523
2021-10-28			0.0329741
2021-10-29			0.0308716
2021-10-30			0.0288718
2021-10-31			0.0269741
2021-11-01			0.0251704
2021-11-02			0.0234569
2021-11-03			0.0218092
2021-11-04			0.0202172
2021-11-05			0.0187295
2021-11-06			0.0173406
2021-11-07			0.0160475
2021-11-08			0.0148418
2021-11-09			0.0137041
2021-11-10			0.0126137
2021-11-11			0.0115586
2021-11-12			0.0105252
2021-11-13			0.00955048
2021-11-14			0.00863092
2021-11-15			0.00777849
2021-11-16			0.0070033
2021-11-17			0.0062708
2021-11-18			0.00556776
2021-11-19			0.00488166
2021-11-20			0.00428189
2021-11-21			0.00375643
2021-11-22			0.00329072
2021-11-23			0.00286726
2021-11-24			0.00246766
2021-11-25			0.00207882
2021-11-26			0.00170771
2021-11-27			0.0013665
2021-11-28			0.00106779
2021-11-29			0.000810428
2021-11-30			0.00058672
2021-12-01			0.000384485
2021-12-02			0.000194417
2021-12-03			5.69427e-05
2021-12-04			0
2021-12-05			0
2021-12-06			0
2021-12-07			0
2021-12-08			0
2021-12-09			0
2021-12-10			0
2021-12-11			0
2021-12-12			0
2021-12-13			0
2021-12-14			0
2021-12-15			0
2021-12-16			0
2021-12-17			0
2021-12-18			0
2021-12-19			0
2021-12-20			0
2021-12-21			0
2021-12-22			0
2021-12-23			0
2021-12-24			0
2021-12-25			0
2021-12-26			0
2021-12-27			0
2021-12-28			0
2021-12-29			0
2021-12-30			0
2021-12-31			0
2022-01-01			0
2022-01-02			0
2022-01-03			0
2022-01-04			0
2022-01-05			0
2022-01-06			0
