# Supplementary material for: A Novel Approach to Obtain Vaccine Effectiveness Continuous Profiles. Example Case: COVID-19 in Elderly Mexicans
Source: Vaccines (Basel). 2023 Mar 23;11(4):719. doi: 10.3390/vaccines11040719 (PMC10142991; doi:10.3390/vaccines11040719)
Supplement: Supplementary file 1 [file vaccines-11-00719-s001.zip › Supplementary Material 7.xlsx]

## Sheet: Final fitting
DATE	fj	BG	Bfitted	1-BG	1-Bfitted	Normalized Squared Deviation		Days referred to second dose administration	Left factor	Right factor	EG
2029-07-01								190	3.86983	-0.016048	0			Parameter	Search interval		Reference	Final		Parameter	value
2029-07-02								189	3.86919	-0.0160112	0		Left	A	2.5	5	3	2.5		Mean square deviation	0.0100329
2029-07-03								188	3.86852	-0.0159729	0			B	-2	4	2.5	1.3865		EG|max	0.720431
2029-07-04								187	3.86783	-0.0159328	0			C	-5	5	0.02	0.0190015		I80% (days)	0
2029-07-05								186	3.86711	-0.0158909	0			D	-100	-40	-70	-40.0002		I50% (days)	40
2029-07-06								185	3.86636	-0.0158472	0		Right	A	-10	-4.5	-5	-5.17225		t10% (days)	88
2029-07-07								184	3.86558	-0.0158016	0			B	-5	5.4	5	5.15537
2029-07-08								183	3.86477	-0.015754	0			C	0.01	5	0.015	0.0216709
2029-07-09								182	3.86394	-0.0157042	0			D	0	100	50	27.5965
2029-07-10								181	3.86307	-0.0156522	0
2029-07-11								180	3.86216	-0.015598	0
2029-07-12								179	3.86123	-0.0155413	0
2029-07-13								178	3.86025	-0.0154821	0
2029-07-14								177	3.85924	-0.0154203	0
2029-07-15								176	3.85819	-0.0153558	0
2029-07-16								175	3.8571	-0.0152884	0
2029-07-17								174	3.85597	-0.015218	0
2029-07-18								173	3.85479	-0.0151445	0
2029-07-19								172	3.85357	-0.0150678	0
2029-07-20								171	3.85231	-0.0149876	0
2029-07-21								170	3.85099	-0.0149039	0
2029-07-22								169	3.84963	-0.0148165	0
2029-07-23								168	3.84821	-0.0147253	0
2029-07-24								167	3.84674	-0.01463	0
2029-07-25								166	3.84521	-0.0145304	0
2029-07-26								165	3.84363	-0.0144265	0
2029-07-27								164	3.84198	-0.0143179	0
2029-07-28								163	3.84027	-0.0142046	0
2029-07-29								162	3.8385	-0.0140862	0
2029-07-30								161	3.83666	-0.0139626	0
2029-07-31								160	3.83475	-0.0138336	0
2029-08-01								159	3.83276	-0.0136988	0
2029-08-02								158	3.83071	-0.013558	0
2029-08-03								157	3.82857	-0.013411	0
2029-08-04								156	3.82635	-0.0132575	0
2029-08-05								155	3.82405	-0.0130972	0
2029-08-06								154	3.82167	-0.0129299	0
2029-08-07								153	3.81919	-0.0127551	0
2029-08-08								152	3.81662	-0.0125725	0
2029-08-09								151	3.81395	-0.0123819	0
2029-08-10								150	3.81118	-0.0121829	0
2029-08-11								149	3.80831	-0.011975	0
2029-08-12								148	3.80533	-0.011758	0
2029-08-13								147	3.80224	-0.0115314	0
2029-08-14								146	3.79903	-0.0112947	0
2029-08-15								145	3.79571	-0.0110475	0
2029-08-16								144	3.79226	-0.0107894	0
2029-08-17								143	3.78868	-0.0105199	0
2029-08-18								142	3.78497	-0.0102385	0
2029-08-19								141	3.78112	-0.00994463	0
2029-08-20								140	3.77712	-0.00963776	0
2029-08-21								139	3.77298	-0.00931731	0
2029-08-22								138	3.76869	-0.00898269	0
2029-08-23								137	3.76424	-0.00863327	0
2029-08-24								136	3.75962	-0.0082684	0
2029-08-25								135	3.75484	-0.00788739	0
2029-08-26								134	3.74988	-0.00748954	0
2029-08-27								133	3.74473	-0.00707409	0
2029-08-28								132	3.7394	-0.00664028	0
2029-08-29								131	3.73388	-0.0061873	0
2029-08-30								130	3.72816	-0.00571429	0
2029-08-31								129	3.72222	-0.00522038	0
2029-09-01								128	3.71608	-0.00470463	0
2029-09-02								127	3.70971	-0.0041661	0
2029-09-03								126	3.70311	-0.00360378	0
2029-09-04								125	3.69628	-0.00301661	0
2029-09-05								124	3.6892	-0.0024035	0
2029-09-06								123	3.68187	-0.00176332	0
2029-09-07								122	3.67429	-0.00109486	0
2029-09-08								121	3.66643	-0.000396886	0
2029-09-09								120	3.65829	0.000331904	0.0012142
2029-09-10								119	3.64987	0.00109287	0.00398882
2029-09-11								118	3.64115	0.00188741	0.00687237
2029-09-12								117	3.63214	0.00271703	0.00986861
2029-09-13								116	3.6228	0.00358324	0.0129814
2029-09-14								115	3.61315	0.00448768	0.0162146
2029-09-15								114	3.60316	0.005432	0.0195724
2029-09-16								113	3.59283	0.00641797	0.0230587
2029-09-17								112	3.58215	0.00744741	0.0266777
2029-09-18								111	3.5711	0.00852223	0.0304337
2029-09-19								110	3.55968	0.00964442	0.0343311
2029-09-20								109	3.54788	0.0108161	0.0383741
2029-09-21								108	3.53568	0.0120393	0.0425672
2029-09-22								107	3.52308	0.0133164	0.0469149
2029-09-23								106	3.51007	0.0146498	0.0514217
2029-09-24								105	3.49662	0.0160418	0.0560922
2029-09-25								104	3.48274	0.0174951	0.060931
2029-09-26								103	3.46841	0.0190124	0.0659427
2029-09-27								102	3.45362	0.0205964	0.0711319
2029-09-28								101	3.43835	0.02225	0.0765032
2029-09-29								100	3.4226	0.0239763	0.0820613
2029-09-30								99	3.40636	0.0257784	0.0878106
2029-10-01								98	3.38961	0.0276597	0.0937557
2029-10-02								97	3.37234	0.0296236	0.099901
2029-10-03								96	3.35455	0.0316737	0.106251
2029-10-04								95	3.33621	0.0338137	0.11281
2029-10-05								94	3.31732	0.0360476	0.119581
2029-10-06								93	3.29787	0.0383794	0.12657
2029-10-07								92	3.27785	0.0408133	0.13378
2029-10-08								91	3.25724	0.0433538	0.141214
2029-10-09								90	3.23603	0.0460055	0.148875
2029-10-10								89	3.21423	0.0487732	0.156768
2029-10-11								88	3.1918	0.0516619	0.164895
2029-10-12								87	3.16876	0.0546769	0.173258
2029-10-13								86	3.14508	0.0578235	0.181859
2029-10-14								85	3.12076	0.0611074	0.190701
2029-10-15								84	3.09579	0.0645345	0.199785
2029-10-16								83	3.07016	0.068111	0.209112
2029-10-17								82	3.04387	0.0718433	0.218682
2029-10-18								81	3.01691	0.075738	0.228495
2029-10-19								80	2.98927	0.079802	0.23855
2029-10-20								79	2.96095	0.0840426	0.248846
2029-10-21								78	2.93194	0.0884673	0.259381
2029-10-22								77	2.90225	0.0930839	0.270153
2029-10-23								76	2.87186	0.0979006	0.281157
2029-10-24								75	2.84078	0.102926	0.292389
2029-10-25								74	2.809	0.108168	0.303845
2029-10-26								73	2.77653	0.113637	0.315518
2029-10-27								72	2.74337	0.119342	0.3274
2029-10-28								71	2.70951	0.125293	0.339483
2029-10-29								70	2.67497	0.1315	0.351759
2029-10-30								69	2.63974	0.137974	0.364216
2029-10-31								68	2.60384	0.144726	0.376844
2029-11-01								67	2.56727	0.151768	0.389628
2029-11-02								66	2.53003	0.159111	0.402554
2029-11-03								65	2.49214	0.166768	0.415608
2029-11-04								64	2.45361	0.174751	0.428771
2029-11-05								63	2.41445	0.183075	0.442026
2029-11-06								62	2.37467	0.191754	0.455351
2029-11-07								61	2.33429	0.200801	0.468726
2029-11-08								60	2.29332	0.210231	0.482127
2029-11-09								59	2.25179	0.22006	0.495528
2029-11-10								58	2.2097	0.230304	0.508904
2029-11-11								57	2.16709	0.24098	0.522225
2029-11-12								56	2.12396	0.252105	0.535462
2029-11-13								55	2.08036	0.263696	0.548582
2029-11-14								54	2.03628	0.275773	0.561552
2029-11-15								53	1.99177	0.288353	0.574335
2029-11-16								52	1.94685	0.301457	0.586893
2029-11-17								51	1.90155	0.315105	0.599188
2029-11-18								50	1.85589	0.329318	0.611178
2029-11-19								49	1.8099	0.344118	0.622819
2029-11-20								48	1.76362	0.359526	0.634066
2029-11-21								47	1.71707	0.375566	0.644872
2029-11-22								46	1.67028	0.392262	0.655188
2029-11-23								45	1.62329	0.409637	0.664962
2029-11-24								44	1.57614	0.427718	0.674142
2029-11-25								43	1.52884	0.446529	0.682673
2029-11-26								42	1.48145	0.466097	0.690499
2029-11-27								41	1.43399	0.486449	0.697561
2029-11-28								40	1.38649	0.507613	0.7038
2029-11-29								39	1.33899	0.529618	0.709153
2029-11-30								38	1.29153	0.552493	0.713559
2029-12-01								37	1.24413	0.576267	0.716951
2029-12-02								36	1.19684	0.600971	0.719265
2029-12-03								35	1.14968	0.626636	0.720431
2029-12-04								34	1.10269	0.653293	0.720383
2029-12-05								33	1.05591	0.680976	0.719048
2029-12-06								32	1.00936	0.709716	0.716358
2029-12-07								31	0.963074	0.739547	0.712238
2029-12-08								30	0.917087	0.770502	0.706617
2029-12-09								29	0.871426	0.802616	0.69942
2029-12-10								28	0.826122	0.835922	0.690573
2029-12-11								27	0.781201	0.870457	0.680002
2029-12-12								26	0.736692	0.906253	0.66763
2029-12-13								25	0.692621	0.943348	0.653382
2029-12-14								24	0.649012	0.981774	0.637183
2029-12-15								23	0.605889	1.02157	0.618957
2029-12-16								22	0.563275	1.06277	0.598629
2029-12-17								21	0.52119	1.1054	0.576124
2029-12-18								20	0.479656	1.14951	0.551367
2029-12-19								19	0.43869	1.19512	0.524286
2029-12-20								18	0.39831	1.24227	0.494807
2029-12-21								17	0.358531	1.29099	0.46286
2029-12-22								16	0.31937	1.34132	0.428376
2029-12-23								15	0.280839	1.39327	0.391285
2029-12-24								14	0.242949	1.4469	0.351523
2029-12-25								13	0.205713	1.50221	0.309025
2029-12-26								12	0.169139	1.55925	0.26373
2029-12-27								11	0.133236	1.61803	0.215579
2029-12-28								10	0.0980097	1.67858	0.164517
2029-12-29								9	0.0634669	1.74092	0.110491
2029-12-30								8	0.0296118	1.80507	0.0534512
2029-12-31								7	-0.00355223	1.87104	0
2030-01-01	0							6	-0.0360229	1.93885	0
2030-01-02	7.8838e-05							5	-0.067799	2.00852	0
2030-01-03	0.000151746							4	-0.0988804	2.08005	0
2030-01-04	0.00205614							3	-0.129268	2.15344	0
2030-01-05	0.000304238							2	-0.158963	2.22871	0
2030-01-06	0.002572							1	-0.187969	2.30584	0
2030-01-07	0.00388596	2.21982e-06	0	0.999998	1	4.92762e-12		0	-0.216289	2.38484	0
2030-01-08	0.00649832	9.64918e-06	0	0.99999	1	9.31084e-11
2030-01-09	0.000546632	7.98699e-05	0	0.99992	1	6.38022e-09
2030-01-10	0.00521733	0.000160052	4.21399e-06	0.99984	0.999996	2.42934e-08
2030-01-11	0.00510308	0.000327078	1.68219e-05	0.999673	0.999983	9.63216e-08
2030-01-12	0.00133804	0.000628342	0.00013964	0.999372	0.99986	2.3913e-07
2030-01-13	0.00758894	0.00115344	0.000285406	0.998847	0.999715	7.55218e-07
2030-01-14	0.00308232	0.00172985	0.000562867	0.99827	0.999437	1.36658e-06
2030-01-15	0.0125181	0.002401	0.00104959	0.997599	0.99895	1.83511e-06
2030-01-16	0.00880511	0.00328293	0.0018823	0.996717	0.998118	1.9747e-06
2030-01-17	0.00102561	0.00432712	0.00274082	0.995673	0.997259	2.53824e-06
2030-01-18	0.00994248	0.00532471	0.00383435	0.994675	0.996166	2.24502e-06
2030-01-19	0.0105016	0.00661202	0.0051727	0.993388	0.994827	2.0993e-06
2030-01-20	0.000621475	0.0081481	0.00653942	0.991852	0.993461	2.63055e-06
2030-01-21	0.00924232	0.0104185	0.00824092	0.989582	0.991759	4.84217e-06
2030-01-22	0.0119306	0.0121427	0.0100563	0.987857	0.989944	4.46078e-06
2030-01-23	0.00224474	0.0144371	0.0124524	0.985563	0.987548	4.05521e-06
2030-01-24	0.00726673	0.0172659	0.0152575	0.982734	0.984743	4.17686e-06
2030-01-25	0.0116697	0.0202644	0.0180071	0.979736	0.981993	5.30842e-06
2030-01-26	0.0036969	0.0226771	0.0211264	0.977323	0.978874	2.51784e-06
2030-01-27	0.00484819	0.026009	0.0246777	0.973991	0.975322	1.86833e-06
2030-01-28	0.0134564	0.0291567	0.0281089	0.970843	0.971891	1.16484e-06
2030-01-29	0.0238501	0.0325239	0.031818	0.967476	0.968182	5.3236e-07
2030-01-30	0.0226552	0.0362565	0.0359829	0.963743	0.964017	8.05985e-08
2030-01-31	0.014579	0.0403265	0.040073	0.959674	0.959927	6.97549e-08
2030-02-01	0.00628044	0.0448071	0.0442919	0.955193	0.955708	2.90935e-07
2030-02-02	0.00179299	0.0489919	0.0488928	0.951008	0.951107	1.08614e-08
2030-02-03	0.00952951	0.0542925	0.0534504	0.945707	0.94655	7.9294e-07
2030-02-04	0.0190378	0.0600581	0.05797	0.939942	0.94203	4.93478e-06
2030-02-05	0.0241326	0.0646521	0.062913	0.935348	0.937087	3.45697e-06
2030-02-06	0.0183915	0.0703563	0.0688598	0.929644	0.93114	2.59117e-06
2030-02-07	0.00873136	0.0778658	0.0757523	0.922134	0.924248	5.25313e-06
2030-02-08	0.00111326	0.0818303	0.0830925	0.91817	0.916907	1.88978e-06
2030-02-09	0.00676388	0.0892437	0.0903508	0.910756	0.909649	1.4778e-06
2030-02-10	0.0153299	0.0963948	0.0972263	0.903605	0.902774	8.46796e-07
2030-02-11	0.0211232	0.103982	0.104111	0.896018	0.895889	2.05927e-08
2030-02-12	0.0181673	0.115497	0.11155	0.884503	0.88845	1.99133e-05
2030-02-13	0.0111629	0.117983	0.119834	0.882017	0.880166	4.40775e-06
2030-02-14	0.00337672	0.125896	0.128635	0.874104	0.871365	9.81453e-06
2030-02-15	0.00338394	0.136597	0.137357	0.863403	0.862643	7.76086e-07
2030-02-16	0.011127	0.143658	0.145522	0.856342	0.854478	4.73791e-06
2030-02-17	0.0180614	0.151629	0.153398	0.848371	0.846602	4.34913e-06
2030-02-18	0.0204697	0.162959	0.161478	0.837041	0.838522	3.13115e-06
2030-02-19	0.0120916	0.168746	0.170103	0.831254	0.829897	2.66667e-06
2030-02-20	0.00601933	0.175227	0.17911	0.824773	0.82089	2.2167e-05
2030-02-21	0.000985819	0.187412	0.188072	0.812588	0.811928	6.60454e-07
2030-02-22	0.00791253	0.196951	0.196516	0.803049	0.803484	2.94256e-07
2030-02-23	0.0138093	0.200527	0.204404	0.799473	0.795596	2.35098e-05
2030-02-24	0.0199603	0.210081	0.212165	0.789919	0.787835	6.95711e-06
2030-02-25	0.0250391	0.216495	0.220212	0.783505	0.779788	2.25078e-05
2030-02-26	0.0335393	0.227554	0.22869	0.772446	0.77131	2.16453e-06
2030-02-27	0.038042	0.234826	0.237133	0.765174	0.762867	9.08791e-06
2030-02-28	0.0332932	0.248928	0.245149	0.751072	0.754851	2.53104e-05
2030-03-01	0.0296524	0.249091	0.252442	0.750909	0.747558	1.99124e-05
2030-03-02	0.0242338	0.263923	0.259372	0.736077	0.740628	3.82211e-05
2030-03-03	0.0171682	0.267029	0.266306	0.732971	0.733694	9.73648e-07
2030-03-04	0.00952481	0.283811	0.2736	0.716189	0.7264	0.000203287
2030-03-05	0.00360924	0.284765	0.281534	0.715235	0.718466	2.0395e-05
2030-03-06	0.00255342	0.300566	0.290552	0.699434	0.709448	0.000204988
2030-03-07	0.00853033	0.317103	0.30088	0.682897	0.69912	0.000564355
2030-03-08	0.0136761	0.321172	0.312212	0.678828	0.687788	0.000174222
2030-03-09	0.0201085	0.327266	0.324254	0.672734	0.675746	2.0039e-05
2030-03-10	0.0273957	0.335389	0.33664	0.664611	0.66336	3.5449e-06
2030-03-11	0.0326753	0.352395	0.348921	0.647605	0.651079	2.87721e-05
2030-03-12	0.0344144	0.371349	0.360628	0.628651	0.639372	0.000290831
2030-03-13	0.0320599	0.376322	0.371407	0.623678	0.628593	6.21034e-05
2030-03-14	0.0229243	0.386506	0.381191	0.613494	0.618809	7.50459e-05
2030-03-15	0.0195402	0.382486	0.390329	0.617514	0.609671	0.0001613
2030-03-16	0.0134734	0.401931	0.399149	0.598069	0.600851	2.16413e-05
2030-03-17	0.00679979	0.412071	0.408032	0.587929	0.591968	4.71828e-05
2030-03-18	0.00159621	0.414626	0.417391	0.585374	0.582609	2.23088e-05
2030-03-19	0.00386248	0.430133	0.427515	0.569867	0.572485	2.11014e-05
2030-03-20		0.445538	0.43848	0.554462	0.56152	0.000162055
2030-03-21		0.447865	0.45011	0.552135	0.54989	1.65239e-05
2030-03-22		0.456347	0.461852	0.543653	0.538148	0.000102522
2030-03-23		0.466547	0.473442	0.533453	0.526558	0.000167088
2030-03-24		0.492651	0.484526	0.507349	0.515474	0.000256482
2030-03-25		0.481504	0.494715	0.518496	0.505285	0.00064911
2030-03-26		0.509192	0.503717	0.490808	0.496283	0.000124467
2030-03-27		0.506108	0.511666	0.493892	0.488334	0.000126636
2030-03-28		0.50418	0.51841	0.49582	0.48159	0.000823702
2030-03-29		0.520564	0.523976	0.479436	0.476024	5.06531e-05
2030-03-30		0.526145	0.528414	0.473855	0.471586	2.29216e-05
2030-03-31		0.52289	0.531775	0.47711	0.468225	0.000346811
2030-04-01		0.528634	0.534109	0.471366	0.465891	0.000134889
2030-04-02		0.52822	0.535465	0.47178	0.464535	0.000235871
2030-04-03		0.533059	0.535893	0.466941	0.464107	3.6859e-05
2030-04-04		0.535056	0.535441	0.464944	0.464559	6.8537e-07
2030-04-05		0.542075	0.534156	0.457925	0.465844	0.000299074
2030-04-06		0.528541	0.532084	0.471459	0.467916	5.64965e-05
2030-04-07		0.534423	0.529271	0.465577	0.470729	0.000122437
2030-04-08		0.527418	0.525762	0.472582	0.474238	1.22872e-05
2030-04-09		0.511202	0.521599	0.488798	0.478401	0.000452445
2030-04-10		0.518802	0.516827	0.481198	0.483173	1.68489e-05
2030-04-11		0.505849	0.511484	0.494151	0.488516	0.000130038
2030-04-12		0.500982	0.505614	0.499018	0.494386	8.61259e-05
2030-04-13		0.496336	0.499253	0.503664	0.500747	3.35388e-05
2030-04-14		0.498003	0.49244	0.501997	0.50756	0.000122779
2030-04-15		0.487503	0.485213	0.512497	0.514787	1.9966e-05
2030-04-16		0.484219	0.477606	0.515781	0.522394	0.000164396
2030-04-17		0.46841	0.469654	0.53159	0.530346	5.47369e-06
2030-04-18		0.473523	0.46139	0.526477	0.53861	0.00053114
2030-04-19		0.468419	0.452846	0.531581	0.547154	0.000858228
2030-04-20		0.457215	0.444052	0.542785	0.555948	0.000588089
2030-04-21		0.447662	0.435038	0.552338	0.564962	0.000522404
2030-04-22		0.440035	0.425832	0.559965	0.574168	0.000643334
2030-04-23		0.413576	0.416462	0.586424	0.583538	2.42137e-05
2030-04-24		0.41959	0.406952	0.58041	0.593048	0.000474091
2030-04-25		0.397149	0.397327	0.602851	0.602673	8.74301e-08
2030-04-26		0.392184	0.387612	0.607816	0.612388	5.65943e-05
2030-04-27		0.376564	0.377826	0.623436	0.622174	4.09862e-06
2030-04-28		0.374482	0.367993	0.625518	0.632007	0.000107632
2030-04-29		0.355807	0.358131	0.644193	0.641869	1.30112e-05
2030-04-30		0.353921	0.348259	0.646079	0.651741	7.67789e-05
2030-05-01		0.335574	0.338396	0.664426	0.661604	1.80356e-05
2030-05-02		0.33241	0.328556	0.66759	0.671444	3.33183e-05
2030-05-03		0.31891	0.318757	0.68109	0.681243	5.07719e-08
2030-05-04		0.307733	0.309012	0.692267	0.690988	3.4134e-06
2030-05-05		0.30096	0.299338	0.69904	0.700662	5.38422e-06
2030-05-06		0.280116	0.289747	0.719884	0.710253	0.00017895
2030-05-07		0.271485	0.280251	0.728515	0.719749	0.00014477
2030-05-08		0.259883	0.270866	0.740117	0.729134	0.000220195
2030-05-09		0.256724	0.261606	0.743276	0.738394	4.31388e-05
2030-05-10		0.241553	0.252474	0.758447	0.747526	0.000207355
2030-05-11		0.238301	0.243478	0.761699	0.756522	4.62027e-05
2030-05-12		0.226968	0.23463	0.773032	0.76537	9.82526e-05
2030-05-13		0.215922	0.225931	0.784078	0.774069	0.000162952
2030-05-14		0.203655	0.21739	0.796345	0.78261	0.00029746
2030-05-15		0.200599	0.209013	0.799401	0.790987	0.000110789
2030-05-16		0.193606	0.200814	0.806394	0.799186	7.98836e-05
2030-05-17		0.178679	0.192799	0.821321	0.807201	0.000295568
2030-05-18		0.173846	0.184957	0.826154	0.815043	0.000180861
2030-05-19		0.164705	0.177293	0.835295	0.822707	0.000227108
2030-05-20		0.155838	0.169821	0.844162	0.830179	0.000274372
2030-05-21		0.153728	0.162527	0.846272	0.837473	0.000108096
2030-05-22		0.14335	0.155414	0.85665	0.844586	0.000198326
2030-05-23		0.138109	0.148495	0.861891	0.851505	0.000145226
2030-05-24		0.132617	0.14176	0.867383	0.85824	0.000111124
2030-05-25		0.127947	0.135205	0.872053	0.864795	6.92669e-05
2030-05-26		0.121389	0.12884	0.878611	0.87116	7.1914e-05
2030-05-27		0.116857	0.122658	0.883143	0.877342	4.31456e-05
2030-05-28		0.110896	0.116649	0.889104	0.883351	4.18793e-05
2030-05-29		0.107709	0.110828	0.892291	0.889172	1.22189e-05
2030-05-30		0.101847	0.105215	0.898153	0.894785	1.40662e-05
2030-05-31		0.0969235	0.0998192	0.903076	0.900181	1.02815e-05
2030-06-01		0.0933991	0.0946227	0.906601	0.905377	1.8217e-06
2030-06-02		0.0877198	0.0896006	0.91228	0.910399	4.25066e-06
2030-06-03		0.0824811	0.0847339	0.917519	0.915266	6.02862e-06
2030-06-04		0.0781876	0.0800263	0.921812	0.919974	3.97835e-06
2030-06-05		0.0750933	0.0754978	0.924907	0.924502	1.91284e-07
2030-06-06		0.0708214	0.0711635	0.929179	0.928837	1.35565e-07
2030-06-07		0.0682741	0.0670163	0.931726	0.932984	1.82235e-06
2030-06-08		0.0646045	0.0630312	0.935395	0.936969	2.82915e-06
2030-06-09		0.0617063	0.0591821	0.938294	0.940818	7.23718e-06
2030-06-10		0.0592602	0.0554656	0.94074	0.944534	1.62701e-05
2030-06-11		0.0554658	0.0518978	0.944534	0.948102	1.42698e-05
2030-06-12		0.0528339	0.0484936	0.947166	0.951506	2.09981e-05
2030-06-13		0.0501353	0.0452511	0.949865	0.954749	2.64402e-05
2030-06-14		0.0486164	0.0421523	0.951384	0.957848	4.61645e-05
2030-06-15		0.0457723	0.0391737	0.954228	0.960826	4.78187e-05
2030-06-16		0.0446552	0.0363032	0.955345	0.963697	7.64285e-05
2030-06-17		0.042538	0.0335495	0.957462	0.966451	8.81314e-05
2030-06-18		0.0408764	0.0309283	0.959124	0.969072	0.00010758
2030-06-19		0.0382071	0.0284475	0.961793	0.971552	0.000102966
2030-06-20		0.0365499	0.0260934	0.96345	0.973907	0.00011779
2030-06-21		0.0347947	0.0238436	0.965205	0.976156	0.000128728
2030-06-22		0.0323415	0.0216806	0.967658	0.978319	0.00012138
2030-06-23		0.0316977	0.019606	0.968302	0.980394	0.000155936
2030-06-24		0.0296506	0.0176341	0.970349	0.982366	0.000153355
2030-06-25		0.0284692	0.0157773	0.971531	0.984223	0.000170663
2030-06-26		0.0274953	0.0140466	0.972505	0.985953	0.000191242
2030-06-27		0.0261261	0.0124559	0.973874	0.987544	0.000197035
2030-06-28		0.0243213	0.011017	0.975679	0.988983	0.00018594
2030-06-29		0.0233244	0.00972287	0.976676	0.990277	0.000193944
2030-06-30		0.0220462	0.00855758	0.977954	0.991442	0.00019024
2030-07-01		0.0206435	0.00750443	0.979357	0.992496	0.000179989
2030-07-02		0.0195163	0.00654285	0.980484	0.993457	0.000175078
2030-07-03		0.0189844	0.00565025	0.981016	0.99435	0.000184748
2030-07-04		0.018259	0.00480673	0.981741	0.995193	0.000187757
2030-07-05		0.0171546	0.00400218	0.982845	0.995998	0.000179077
2030-07-06		0.0160804	0.00324279	0.98392	0.996757	0.000170234
2030-07-07		0.0158064	0.00254147	0.984194	0.997459	0.000181656
2030-07-08		0.0146073	0.00191155	0.985393	0.998088	0.000165996
2030-07-09		0.0137435	0.00136857	0.986257	0.998631	0.000157436
2030-07-10		0.0135303	0.00092551	0.98647	0.999074	0.00016327
2030-07-11		0.0128533	0.000587369	0.987147	0.999413	0.000154395
2030-07-12		0.0123423	0.000348825	0.987658	0.999651	0.00014746
2030-07-13		0.0115585	0.000190092	0.988442	0.99981	0.000132281
2030-07-14		0.0107432	9.25695e-05	0.989257	0.999907	0.000115913
2030-07-15		0.0102643	4.11677e-05	0.989736	0.999959	0.00010669

## Sheet: Hypothetical profiles
DATE	fj	BG
2030-01-01	0
2030-01-02	7.8838e-05
2030-01-03	0.000151746
2030-01-04	0.00205614
2030-01-05	0.000304238
2030-01-06	0.002572
2030-01-07	0.00388596	2.21982e-06
2030-01-08	0.00649832	9.64918e-06
2030-01-09	0.000546632	7.98699e-05
2030-01-10	0.00521733	0.000160052
2030-01-11	0.00510308	0.000327078
2030-01-12	0.00133804	0.000628342
2030-01-13	0.00758894	0.00115344
2030-01-14	0.00308232	0.00172985
2030-01-15	0.0125181	0.002401
2030-01-16	0.00880511	0.00328293
2030-01-17	0.00102561	0.00432712
2030-01-18	0.00994248	0.00532471
2030-01-19	0.0105016	0.00661202
2030-01-20	0.000621475	0.0081481
2030-01-21	0.00924232	0.0104185
2030-01-22	0.0119306	0.0121427
2030-01-23	0.00224474	0.0144371
2030-01-24	0.00726673	0.0172659
2030-01-25	0.0116697	0.0202644
2030-01-26	0.0036969	0.0226771
2030-01-27	0.00484819	0.026009
2030-01-28	0.0134564	0.0291567
2030-01-29	0.0238501	0.0325239
2030-01-30	0.0226552	0.0362565
2030-01-31	0.014579	0.0403265
2030-02-01	0.00628044	0.0448071
2030-02-02	0.00179299	0.0489919
2030-02-03	0.00952951	0.0542925
2030-02-04	0.0190378	0.0600581
2030-02-05	0.0241326	0.0646521
2030-02-06	0.0183915	0.0703563
2030-02-07	0.00873136	0.0778658
2030-02-08	0.00111326	0.0818303
2030-02-09	0.00676388	0.0892437
2030-02-10	0.0153299	0.0963948
2030-02-11	0.0211232	0.103982
2030-02-12	0.0181673	0.115497
2030-02-13	0.0111629	0.117983
2030-02-14	0.00337672	0.125896
2030-02-15	0.00338394	0.136597
2030-02-16	0.011127	0.143658
2030-02-17	0.0180614	0.151629
2030-02-18	0.0204697	0.162959
2030-02-19	0.0120916	0.168746
2030-02-20	0.00601933	0.175227
2030-02-21	0.000985819	0.187412
2030-02-22	0.00791253	0.196951
2030-02-23	0.0138093	0.200527
2030-02-24	0.0199603	0.210081
2030-02-25	0.0250391	0.216495
2030-02-26	0.0335393	0.227554
2030-02-27	0.038042	0.234826
2030-02-28	0.0332932	0.248928
2030-03-01	0.0296524	0.249091
2030-03-02	0.0242338	0.263923
2030-03-03	0.0171682	0.267029
2030-03-04	0.00952481	0.283811
2030-03-05	0.00360924	0.284765
2030-03-06	0.00255342	0.300566
2030-03-07	0.00853033	0.317103
2030-03-08	0.0136761	0.321172
2030-03-09	0.0201085	0.327266
2030-03-10	0.0273957	0.335389
2030-03-11	0.0326753	0.352395
2030-03-12	0.0344144	0.371349
2030-03-13	0.0320599	0.376322
2030-03-14	0.0229243	0.386506
2030-03-15	0.0195402	0.382486
2030-03-16	0.0134734	0.401931
2030-03-17	0.00679979	0.412071
2030-03-18	0.00159621	0.414626
2030-03-19	0.00386248	0.430133
2030-03-20		0.445538
2030-03-21		0.447865
2030-03-22		0.456347
2030-03-23		0.466547
2030-03-24		0.492651
2030-03-25		0.481504
2030-03-26		0.509192
2030-03-27		0.506108
2030-03-28		0.50418
2030-03-29		0.520564
2030-03-30		0.526145
2030-03-31		0.52289
2030-04-01		0.528634
2030-04-02		0.52822
2030-04-03		0.533059
2030-04-04		0.535056
2030-04-05		0.542075
2030-04-06		0.528541
2030-04-07		0.534423
2030-04-08		0.527418
2030-04-09		0.511202
2030-04-10		0.518802
2030-04-11		0.505849
2030-04-12		0.500982
2030-04-13		0.496336
2030-04-14		0.498003
2030-04-15		0.487503
2030-04-16		0.484219
2030-04-17		0.46841
2030-04-18		0.473523
2030-04-19		0.468419
2030-04-20		0.457215
2030-04-21		0.447662
2030-04-22		0.440035
2030-04-23		0.413576
2030-04-24		0.41959
2030-04-25		0.397149
2030-04-26		0.392184
2030-04-27		0.376564
2030-04-28		0.374482
2030-04-29		0.355807
2030-04-30		0.353921
2030-05-01		0.335574
2030-05-02		0.33241
2030-05-03		0.31891
2030-05-04		0.307733
2030-05-05		0.30096
2030-05-06		0.280116
2030-05-07		0.271485
2030-05-08		0.259883
2030-05-09		0.256724
2030-05-10		0.241553
2030-05-11		0.238301
2030-05-12		0.226968
2030-05-13		0.215922
2030-05-14		0.203655
2030-05-15		0.200599
2030-05-16		0.193606
2030-05-17		0.178679
2030-05-18		0.173846
2030-05-19		0.164705
2030-05-20		0.155838
2030-05-21		0.153728
2030-05-22		0.14335
2030-05-23		0.138109
2030-05-24		0.132617
2030-05-25		0.127947
2030-05-26		0.121389
2030-05-27		0.116857
2030-05-28		0.110896
2030-05-29		0.107709
2030-05-30		0.101847
2030-05-31		0.0969235
2030-06-01		0.0933991
2030-06-02		0.0877198
2030-06-03		0.0824811
2030-06-04		0.0781876
2030-06-05		0.0750933
2030-06-06		0.0708214
2030-06-07		0.0682741
2030-06-08		0.0646045
2030-06-09		0.0617063
2030-06-10		0.0592602
2030-06-11		0.0554658
2030-06-12		0.0528339
2030-06-13		0.0501353
2030-06-14		0.0486164
2030-06-15		0.0457723
2030-06-16		0.0446552
2030-06-17		0.042538
2030-06-18		0.0408764
2030-06-19		0.0382071
2030-06-20		0.0365499
2030-06-21		0.0347947
2030-06-22		0.0323415
2030-06-23		0.0316977
2030-06-24		0.0296506
2030-06-25		0.0284692
2030-06-26		0.0274953
2030-06-27		0.0261261
2030-06-28		0.0243213
2030-06-29		0.0233244
2030-06-30		0.0220462
2030-07-01		0.0206435
2030-07-02		0.0195163
2030-07-03		0.0189844
2030-07-04		0.018259
2030-07-05		0.0171546
2030-07-06		0.0160804
2030-07-07		0.0158064
2030-07-08		0.0146073
2030-07-09		0.0137435
2030-07-10		0.0135303
2030-07-11		0.0128533
2030-07-12		0.0123423
2030-07-13		0.0115585
2030-07-14		0.0107432
2030-07-15		0.0102643
